# Supplementary material for: Evaluating the Causal Role of Genetically Inferred Immune Cells and Inflammatory Cytokines on Myalgic Encephalomyelitis/Chronic Fatigue Syndrome
Source: Biomedicines. 2025 May 15;13(5):1200. doi: 10.3390/biomedicines13051200 (PMC12109099; doi:10.3390/biomedicines13051200)
Supplement: Supplementary file 1 [file biomedicines-13-01200-s001.zip]

Archive with 1 entries (1 files):
- biomedicines-3585362-supplementary.xlsx
