# Supplementary material for: Evaluating the Causal Role of Genetically Inferred Immune Cells and Inflammatory Cytokines on Myalgic Encephalomyelitis/Chronic Fatigue Syndrome
Source: Biomedicines. 2025 May 15;13(5):1200. doi: 10.3390/biomedicines13051200 (PMC12109099; doi:10.3390/biomedicines13051200)
Supplement: Supplementary file 1 [file biomedicines-13-01200-s001.zip › biomedicines-3585362-supplementary.xlsx]

## Sheet: S1
Supplementary Table 1. Detailed information of instrumental variables used for immune cells on ME/CFS
Exposure	Outcome	SNP	chr	pos	effect allele	other allele	eaf	beta	se	p-value	samplesize	steiger_dir	steiger_pval	R2	F
IgD+ B cell %B cell	ME/CFS	rs10226722	7	68025695	C	T	0.6006	0.1184	0.0256	3.83698e-06	3658	TRUE	6.31087574825829e-06	0.0067255342522368	24.7550441233449
IgD+ B cell %B cell	ME/CFS	rs17405603	5	144608340	T	A	0.284	0.1542	0.02757	6.07995e-07	3658	TRUE	3.91606701466589e-08	0.00967008085632	35.6990280989145
IgD+ B cell %B cell	ME/CFS	rs73426855	17	77637123	C	T	0.1471	-0.174	0.03482	2.38298e-08	3658	TRUE	9.73388993177891e-07	0.00759695019768	27.9870662713608
IgD+ B cell %B cell	ME/CFS	rs9265870	6	31312892	G	A	0.4718	0.1454	0.03049	1.92398e-06	3658	TRUE	2.34211136103934e-06	0.0105369554078432	38.933347922007
IgD+ CD38+ B cell Absolute Count	ME/CFS	rs10821937	10	63723909	T	C	0.6458	-0.1118	0.02511	9.05899e-06	3656	TRUE	1.16300528154326e-05	0.0057182113116128	21.0145095387859
IgD+ CD38+ B cell Absolute Count	ME/CFS	rs1294253	1	233503875	C	T	0.7254	-0.1382	0.02658	8.81089e-06	3656	TRUE	5.14522297074135e-07	0.0076089401118432	28.016241069129
IgD+ CD38+ B cell Absolute Count	ME/CFS	rs1695681	8	118255950	A	C	0.5309	-0.1256	0.02413	1.69001e-06	3656	TRUE	4.61105208502011e-07	0.0078575550570368	28.9388951402669
IgD+ CD38+ B cell Absolute Count	ME/CFS	rs2395904	8	130617819	G	T	0.2657	-0.1279	0.02666	2.24202e-06	3656	TRUE	1.82065625627657e-06	0.0063831664180382	23.4739280809373
IgD+ CD38+ B cell Absolute Count	ME/CFS	rs61878035	11	15328898	A	G	0.1886	0.1453	0.03068	2.85299e-07	3656	TRUE	4.28626068359323e-06	0.0064615679543672	23.7641227996033
IgD+ CD38+ B cell Absolute Count	ME/CFS	rs733555	2	16464227	T	G	0.2637	-0.1396	0.02714	2.1e-07	3656	TRUE	3.25652130390633e-07	0.0075677323264992	27.863356343554
IgD+ CD38+ B cell Absolute Count	ME/CFS	rs794185	3	4437358	C	T	0.3362	-0.1116	0.02511	2.05698e-07	3656	TRUE	1.52830331412385e-05	0.0055589573503872	20.4259772949374
IgD+ CD38dim B cell %B cell	ME/CFS	rs329966	19	53070617	G	A	0.5425	-0.1265	0.02461	7.16193e-06	3657	TRUE	4.20839919527449e-07	0.007943316871875	29.2652866116054
IgD+ CD38dim B cell %B cell	ME/CFS	rs34157595	17	49200947	C	T	0.3154	0.1327	0.02673	7.45899e-06	3657	TRUE	8.48390685039128e-07	0.0076044958143672	28.0074144676023
IgD+ CD38dim B cell %B cell	ME/CFS	rs4811007	20	48839604	G	A	0.4837	0.1261	0.02461	7.24202e-06	3657	TRUE	3.62620297268431e-07	0.0079421554150302	29.2609732389945
IgD+ CD38dim B cell %B cell	ME/CFS	rs60521331	17	8639905	A	G	0.5022	0.1107	0.02463	6.02005e-06	3657	TRUE	1.23112472093675e-05	0.0061271263765368	22.5327076536414
IgD+ CD38dim B cell %B cell	ME/CFS	rs6835759	4	170328209	G	A	0.4701	0.1189	0.02486	1.79498e-06	3657	TRUE	2.71265105138083e-06	0.0070433273857758	25.9259666660321
IgD+ CD38dim B cell %B cell	ME/CFS	rs6998850	8	61848028	G	A	0.3018	0.1204	0.02683	7.23303e-07	3657	TRUE	8.34778954172657e-06	0.0061091677352832	22.466258212263
IgD+ CD38dim B cell %B cell	ME/CFS	rs7595353	2	229232050	C	T	0.3054	-0.1211	0.02671	3.12702e-07	3657	TRUE	7.92766708632186e-06	0.0062218866321528	22.8833733955468
IgD+ CD38dim B cell %B cell	ME/CFS	rs9865821	3	7014131	A	C	0.6459	0.115	0.02558	2.90402e-07	3657	TRUE	1.13087498241887e-05	0.0060494638755	22.245362984726
IgD+ CD38dim B cell Absolute Count	ME/CFS	rs12799241	11	119980729	A	G	0.2619	0.13	0.0273	6.00703e-06	3656	TRUE	2.4980477191925e-06	0.00653382	24.0316096665809
IgD+ CD38dim B cell Absolute Count	ME/CFS	rs2395904	8	130617819	G	T	0.2657	-0.1253	0.0268	4.41804e-06	3656	TRUE	3.30063029789577e-06	0.0061262853326318	22.5234315739285
IgD+ CD38dim B cell Absolute Count	ME/CFS	rs283340	8	70193536	C	T	0.5621	0.1175	0.02409	3.02503e-06	3656	TRUE	2.39074205786647e-06	0.006796639878875	25.004871222325
IgD+ CD38dim B cell Absolute Count	ME/CFS	rs4792571	17	14931234	T	G	0.4699	0.1093	0.02377	1.99301e-06	3656	TRUE	7.59849678613545e-06	0.0059515977211902	21.8773432192785
IgD+ CD38dim B cell Absolute Count	ME/CFS	rs655580	19	53039110	A	G	0.4571	0.1183	0.0239	1.128e-06	3656	TRUE	1.57337729635751e-06	0.0069459323289902	25.5579605948893
IgD+ CD38dim B cell Absolute Count	ME/CFS	rs8076302	17	79265701	T	C	0.185	-0.1385	0.03056	7.70495e-07	3656	TRUE	7.5567787023876e-06	0.0057844074875	21.259196816569
IgD+ CD38- B cell %B cell	ME/CFS	rs10254361	7	119564205	T	G	0.2404	0.1333	0.02899	9.81002e-06	3657	TRUE	5.47764002259746e-06	0.0064894772441952	23.8739689054742
IgD+ CD38- B cell %B cell	ME/CFS	rs113398446	6	161871755	C	A	0.1687	0.1793	0.03256	8.58401e-06	3657	TRUE	6.7072421110634e-08	0.0090170284072638	33.2571192172751
IgD+ CD38- B cell %B cell	ME/CFS	rs12122084	1	111914431	A	G	0.1916	-0.1408	0.03104	6.25403e-06	3657	TRUE	6.50858264884298e-06	0.0061412547756032	22.584986360171
IgD+ CD38- B cell %B cell	ME/CFS	rs1959342	14	20673865	T	A	0.3589	0.112	0.02529	5.93895e-06	3657	TRUE	1.10441296230614e-05	0.00577251773952	21.2210512326373
IgD+ CD38- B cell %B cell	ME/CFS	rs2251199	8	14671281	G	A	0.628	0.1168	0.02572	5.73799e-06	3657	TRUE	6.55949704400998e-06	0.00637409107968	23.4467546458661
IgD+ CD38- B cell %B cell	ME/CFS	rs329966	19	53070617	G	A	0.5425	0.1246	0.02445	4.40099e-06	3657	TRUE	5.2883578353952e-07	0.0077064953595	28.3859970938511
IgD+ CD38- B cell %B cell	ME/CFS	rs62502412	8	28265475	T	A	0.2759	0.1209	0.02712	3.62702e-07	3657	TRUE	1.17374012875611e-05	0.0058402689243678	21.4715827359742
IgD+ CD38- B cell %B cell	ME/CFS	rs7012048	8	29631839	C	T	0.1874	0.1407	0.0311	3.91201e-08	3657	TRUE	9.54363262100004e-06	0.0060292680896952	22.1706476462172
IgD+ CD38- B cell Absolute Count	ME/CFS	rs10493766	1	85945660	G	A	0.233	-0.1336	0.02933	6.49307e-06	3656	TRUE	7.79052377458471e-06	0.00637961098112	23.4607691052217
IgD+ CD38- B cell Absolute Count	ME/CFS	rs10866982	8	5127400	A	G	0.4751	-0.1114	0.02467	6.38499e-06	3656	TRUE	9.4397057313417e-06	0.0061895914014008	22.7576273955624
IgD+ CD38- B cell Absolute Count	ME/CFS	rs1158784	6	32758761	T	A	0.1554	0.174	0.03801	5.433e-06	3656	TRUE	8.88254553889613e-06	0.00794750086368	29.2728138693961
IgD+ CD38- B cell Absolute Count	ME/CFS	rs12763172	10	85447519	C	T	0.7213	0.1258	0.02784	8.79103e-06	3656	TRUE	1.0466680677275e-05	0.0063627400251768	23.3983295398817
IgD+ CD38- B cell Absolute Count	ME/CFS	rs1529727	19	11164067	G	T	0.5581	0.1176	0.02521	3.20701e-06	3656	TRUE	5.2893030720179e-06	0.0068215122476928	25.0970052819809
IgD+ CD38- B cell Absolute Count	ME/CFS	rs7909504	10	32174610	A	G	0.1358	-0.165	0.03707	4.88405e-06	3656	TRUE	1.26169541195499e-05	0.00639016	23.4998222004369
Unswitched memory B cell %B cell	ME/CFS	rs11519226	12	20322449	T	A	0.299	0.1229	0.02717	8.71806e-06	3657	TRUE	6.83121850337857e-06	0.00633173846318	23.2899700822993
Unswitched memory B cell %B cell	ME/CFS	rs11779181	8	9063027	T	C	0.4003	-0.1402	0.03143	6.23706e-06	3657	TRUE	1.1816356417813e-05	0.0094372543867128	34.8217868440828
Unswitched memory B cell %B cell	ME/CFS	rs1596383	18	7993103	A	G	0.6259	0.1208	0.02585	5.77604e-06	3657	TRUE	6.35134759251126e-06	0.0068337096719232	25.1490702957996
Unswitched memory B cell %B cell	ME/CFS	rs1679013	9	22206987	T	C	0.5945	-0.1252	0.02555	7.80998e-06	3657	TRUE	1.16890559046805e-06	0.00755755594808	27.8332180931868
Unswitched memory B cell %B cell	ME/CFS	rs1883832	20	44746982	C	T	0.6318	-0.1236	0.02682	3.06302e-06	3657	TRUE	6.09944473776e-06	0.0071077205227392	26.1646898133694
Unswitched memory B cell %B cell	ME/CFS	rs1930922	9	93297086	G	A	0.2419	-0.137	0.0295	3.54797e-06	3657	TRUE	7.25378221638016e-06	0.00688388323182	25.3349963689848
Unswitched memory B cell %B cell	ME/CFS	rs2793491	13	24826051	T	C	0.2052	-0.1335	0.02997	2.61403e-06	3657	TRUE	1.09693656697355e-05	0.00581336701272	21.3721002943352
Unswitched memory B cell %B cell	ME/CFS	rs4710879	6	170426027	T	C	0.5621	-0.1204	0.0253	4.23701e-06	3657	TRUE	2.37805417638055e-06	0.0071362737272288	26.2705543397558
Unswitched memory B cell %B cell	ME/CFS	rs7322292	13	51370899	T	C	0.3275	-0.1256	0.02669	2.03301e-06	3657	TRUE	4.26440315532322e-06	0.00694885	25.5757648105032
Unswitched memory B cell %B cell	ME/CFS	rs7412746	1	150860471	T	C	0.5153	-0.1152	0.02573	9.97103e-07	3657	TRUE	8.50237976574751e-06	0.0066293067644928	24.391817062069
Unswitched memory B cell %B cell	ME/CFS	rs895377	5	58050530	A	G	0.3683	-0.1186	0.02612	8.41008e-06	3657	TRUE	1.09625558840206e-05	0.0065450349421112	24.0797052255132
Unswitched memory B cell Absolute Count	ME/CFS	rs11657118	17	2714118	C	T	0.475	-0.1112	0.02412	7.42506e-06	3656	TRUE	5.06512165673527e-06	0.00616726	22.6750225650244
Unswitched memory B cell Absolute Count	ME/CFS	rs11737576	4	55923201	T	C	0.0584	-0.2347	0.05231	5.41701e-06	3656	TRUE	1.10022908591484e-05	0.0060580865240192	22.2711688265082
Unswitched memory B cell Absolute Count	ME/CFS	rs11794578	9	808529	G	T	0.4521	0.1114	0.02446	4.20998e-06	3656	TRUE	7.12242145903304e-06	0.0061480329273528	22.6038817256826
Unswitched memory B cell Absolute Count	ME/CFS	rs6032660	20	44730245	A	G	0.6359	-0.1345	0.02641	6.71104e-07	3656	TRUE	5.52664850120708e-07	0.008376914219795	30.8678216532723
Unswitched memory B cell Absolute Count	ME/CFS	rs8014978	14	94936964	C	T	0.5737	-0.123	0.02471	3.65797e-07	3656	TRUE	1.24188147366388e-06	0.00740014792398	27.241733370873
IgD- CD27- B cell %B cell	ME/CFS	rs2250246	12	6553016	G	A	0.5339	0.1466	0.02442	9.40503e-06	3657	TRUE	5.79274408403117e-09	0.0106963833686648	39.5179806838195
IgD- CD27- B cell %B cell	ME/CFS	rs35661323	7	44284783	T	C	0.5505	0.1158	0.02527	5.52205e-06	3657	TRUE	5.40834575396185e-06	0.00663642413118	24.4181795957718
IgD- CD27- B cell %B cell	ME/CFS	rs4810485	20	44747947	G	T	0.6314	0.3898	0.02585	6.97108e-06	3657	TRUE	1.398373393481e-49	0.0707251005662432	278.17413633698
IgD- CD27- B cell %B cell	ME/CFS	rs645554	19	14389948	A	G	0.2811	-0.1226	0.02695	4.73097e-06	3657	TRUE	9.64994679095285e-06	0.0060749158332408	22.3395281236003
IgD- CD27- B cell %B cell	ME/CFS	rs7209088	17	8030165	G	C	0.2786	-0.12	0.02705	2.61e-06	3657	TRUE	1.38189600993033e-05	0.00578828	21.2793443202629
IgD- CD27- B cell %B cell	ME/CFS	rs7224129	17	38075426	A	G	0.4751	-0.1297	0.02756	2.12501e-09	3657	TRUE	6.18471703286093e-06	0.0083901852719582	30.9255986715074
IgD- CD27- B cell %B cell	ME/CFS	rs9842571	3	125931267	A	G	0.554	-0.1134	0.02519	7.1978e-50	3657	TRUE	1.78480515389401e-05	0.00635478304608	23.3752768464235
IgD+ B cell Absolute Count	ME/CFS	rs11653761	17	2716535	T	G	0.5919	-0.1212	0.02449	5.12495e-06	3657	TRUE	1.49199942749354e-06	0.0070965974372832	26.1234512504672
IgD+ B cell Absolute Count	ME/CFS	rs2390504	7	21321670	A	G	0.0485	-0.2583	0.05708	6.222e-06	3657	TRUE	8.54391388315761e-06	0.006157853311995	22.6464071083587
IgD+ B cell Absolute Count	ME/CFS	rs3019260	8	102068804	A	C	0.3173	0.1185	0.02595	4.385e-06	3657	TRUE	6.37102494280133e-06	0.006083684329995	22.3719702308563
IgD+ B cell Absolute Count	ME/CFS	rs3811215	14	22954777	T	G	0.3033	-0.1332	0.02679	2.713e-06	3657	TRUE	8.33423966588109e-07	0.0074981938876128	27.6129458812506
IgD+ B cell Absolute Count	ME/CFS	rs701839	10	102955294	G	A	0.7123	0.1309	0.02785	7.76998e-07	3657	TRUE	6.90756706357255e-06	0.0070228290187902	25.8499800537347
IgD+ B cell Absolute Count	ME/CFS	rs9354413	6	67039330	C	T	0.2963	0.1254	0.02726	6.85993e-07	3657	TRUE	5.84725298331236e-06	0.0065575901715192	24.1262018208391
IgD- CD27- B cell Absolute Count	ME/CFS	rs1047792	12	6649099	T	G	0.176	-0.1467	0.03249	6.49995e-06	3656	TRUE	7.71815256016533e-06	0.00624209110272	22.9518685437667
IgD- CD27- B cell Absolute Count	ME/CFS	rs11661511	18	60852258	C	T	0.6704	-0.1204	0.02636	5.03999e-06	3656	TRUE	6.68898017410099e-06	0.0064062543577088	23.5593808090408
IgD- CD27- B cell Absolute Count	ME/CFS	rs11688492	2	64865804	C	T	0.5196	-0.1216	0.02504	4.44601e-06	3656	TRUE	1.39618371965163e-06	0.0073819191902208	27.1741299524403
IgD- CD27- B cell Absolute Count	ME/CFS	rs2250246	12	6553016	G	A	0.5341	0.1359	0.02451	1.243e-06	3656	TRUE	7.96196263649525e-08	0.0091914535660878	33.897135275392
IgD- CD27- B cell Absolute Count	ME/CFS	rs4239702	20	44749251	C	T	0.6002	0.2841	0.02593	3.12903e-08	3656	TRUE	2.47642558247546e-27	0.0387356853181752	147.243782995795
IgD- CD27- B cell Absolute Count	ME/CFS	rs61786059	1	29035758	T	G	0.3135	-0.1238	0.02692	1.6421e-27	3656	TRUE	7.24080337666818e-06	0.00659704386462	24.2656800369299
Switched memory B cell %B cell	ME/CFS	rs11204752	1	150958133	C	T	0.5387	0.1189	0.02561	7.13806e-06	3657	TRUE	5.87743094230639e-06	0.0070262586839102	25.8626934642342
Switched memory B cell %B cell	ME/CFS	rs1519529	2	136974257	G	C	0.2363	0.1327	0.02951	6.85394e-06	3657	TRUE	1.27469203672983e-05	0.0063556263017198	23.3783984971666
Switched memory B cell %B cell	ME/CFS	rs17405603	5	144608340	T	A	0.2841	-0.1414	0.02795	3.58501e-06	3657	TRUE	6.87620190847973e-07	0.0081330306827448	29.9699738624163
Switched memory B cell %B cell	ME/CFS	rs73426855	17	77637123	C	T	0.1471	0.1769	0.03524	5.427e-07	3657	TRUE	8.67553308025432e-07	0.0078522921348798	28.9272731524441
Switched memory B cell %B cell	ME/CFS	rs830682	5	165597506	C	T	0.7383	-0.1286	0.02855	4.40301e-07	3657	TRUE	7.68112801723286e-06	0.0063907013693112	23.5082476955706
Switched memory B cell Absolute Count	ME/CFS	rs11653761	17	2716535	T	G	0.592	-0.1273	0.02469	9.50101e-06	3656	TRUE	5.22824925490703e-07	0.00782832185088	28.8303815489645
Switched memory B cell Absolute Count	ME/CFS	rs11777835	8	144986103	C	T	0.5715	-0.1238	0.02489	7.07001e-06	3656	TRUE	9.23184851848629e-07	0.00750651481422	27.6362571045246
Switched memory B cell Absolute Count	ME/CFS	rs1519526	2	136967396	C	T	0.1957	0.1511	0.03122	6.51703e-06	3656	TRUE	2.37930533033366e-06	0.0071873338582542	26.4526418867337
Switched memory B cell Absolute Count	ME/CFS	rs2454536	10	53764740	C	T	0.283	-0.1356	0.02771	3.01502e-06	3656	TRUE	1.24625350277354e-06	0.00746199520992	27.4711198618681
Switched memory B cell Absolute Count	ME/CFS	rs452973	5	11308990	T	G	0.2705	0.1223	0.02758	3.37202e-06	3656	TRUE	1.70011882789105e-05	0.005903036592755	21.6977784903367
Switched memory B cell Absolute Count	ME/CFS	rs4697617	4	25771115	A	G	0.7103	0.1212	0.02695	1.34999e-06	3656	TRUE	7.73006161340487e-06	0.0060454070090208	22.2242719805637
Switched memory B cell Absolute Count	ME/CFS	rs5994482	22	32570873	G	C	0.103	-0.1828	0.04049	1.02301e-06	3656	TRUE	1.0524771107311e-05	0.00617464574688	22.7023344318433
Switched memory B cell Absolute Count	ME/CFS	rs60508745	7	40554169	C	T	0.5137	-0.1161	0.02496	6.82606e-07	3656	TRUE	5.8657305600204e-06	0.0067345451741502	24.774875585157
Switched memory B cell Absolute Count	ME/CFS	rs7595246	2	238554657	C	T	0.1893	0.1458	0.03118	2.65497e-07	3656	TRUE	4.18087973638646e-06	0.0065246291279928	23.9975700784204
Switched memory B cell Absolute Count	ME/CFS	rs9520836	13	108957063	G	A	0.5044	0.1323	0.02454	7.42694e-08	3656	TRUE	1.17651463004865e-07	0.0087509672726112	32.2583259689448
Plasma Blast-Plasma Cell %B cell	ME/CFS	rs10849436	12	6409619	A	G	0.1595	0.1576	0.0337	7.73891e-06	3658	TRUE	7.69679400083852e-06	0.00665948779232	24.5103135022763
Plasma Blast-Plasma Cell %B cell	ME/CFS	rs11089305	22	19729361	G	A	0.2881	0.1338	0.02685	3.01599e-06	3658	TRUE	9.43786514179698e-07	0.0073435232421432	27.0465378526157
Plasma Blast-Plasma Cell %B cell	ME/CFS	rs12709039	16	59861376	A	C	0.7365	-0.1407	0.02784	1.79999e-06	3658	TRUE	9.55827457336419e-07	0.007683720544395	28.3092023096905
Plasma Blast-Plasma Cell %B cell	ME/CFS	rs186329	19	56065534	C	T	0.1706	0.154	0.03221	6.51793e-07	3658	TRUE	3.01189338000318e-06	0.00671142119648	24.7027464303347
Plasma Blast-Plasma Cell %B cell	ME/CFS	rs2792563	1	213100225	A	G	0.5671	-0.1287	0.02511	4.57499e-07	3658	TRUE	5.35451097723389e-07	0.0081326919530142	29.9769147939408
Plasma Blast-Plasma Cell %B cell	ME/CFS	rs8132059	21	16916284	T	C	0.2243	-0.1288	0.02877	3.14702e-07	3658	TRUE	2.10033283862118e-05	0.0057727770735488	21.2278164329199
Plasma Blast-Plasma Cell Absolute Count	ME/CFS	rs10800645	1	199586940	A	G	0.5844	0.1124	0.02479	8.85707e-06	3657	TRUE	1.11738862587025e-05	0.0061368903587328	22.5688367377521
Plasma Blast-Plasma Cell Absolute Count	ME/CFS	rs1681588	14	23098304	C	T	0.5559	0.1086	0.02407	8.53591e-06	3657	TRUE	9.56506818500231e-06	0.0058232722317048	21.4087288631861
Plasma Blast-Plasma Cell Absolute Count	ME/CFS	rs28652751	22	35861208	A	T	0.3179	-0.1141	0.02564	7.79292e-06	3657	TRUE	1.44744093634629e-05	0.0056459868453758	20.7532545218778
Plasma Blast-Plasma Cell Absolute Count	ME/CFS	rs4506076	6	8860293	C	A	0.8043	-0.1344	0.03016	6.61698e-06	3657	TRUE	1.28972318438426e-05	0.0056864002793472	20.9026538778642
Plasma Blast-Plasma Cell Absolute Count	ME/CFS	rs4806937	19	3443405	A	C	0.3229	-0.1145	0.02557	6.561e-06	3657	TRUE	1.01663316811592e-05	0.005732734487595	21.0739559462026
Plasma Blast-Plasma Cell Absolute Count	ME/CFS	rs6014246	20	53613034	A	G	0.3112	-0.1186	0.02577	4.06097e-06	3657	TRUE	5.19436438705729e-06	0.0060302053335552	22.1741149604456
Plasma Blast-Plasma Cell Absolute Count	ME/CFS	rs62519719	8	118376967	A	G	0.2815	-0.1239	0.02639	4.30299e-06	3657	TRUE	3.13558480634218e-06	0.006209802388755	22.8386512419377
Plasma Blast-Plasma Cell Absolute Count	ME/CFS	rs7185719	16	59859266	G	C	0.732	-0.1228	0.02721	5.95498e-06	3657	TRUE	9.56429067328399e-06	0.00591660538368	21.7539019306292
Plasma Blast-Plasma Cell Absolute Count	ME/CFS	rs76709581	5	179574693	C	T	0.1061	-0.1773	0.03843	2.791e-06	3657	TRUE	6.52814912946516e-06	0.0059628212161182	21.9248454786925
Memory B cell %B cell	ME/CFS	rs10750504	11	132156175	A	C	0.1135	-0.1775	0.03942	7.96196e-06	3657	TRUE	1.26073634513696e-05	0.006340175971875	23.3212037126171
Memory B cell %B cell	ME/CFS	rs329966	19	53070617	G	A	0.5425	0.1104	0.02479	8.72509e-06	3657	TRUE	1.20082835486842e-05	0.00605005	22.2475324338125
Memory B cell %B cell	ME/CFS	rs4658141	1	89814066	C	T	0.3805	-0.1354	0.02587	6.93202e-06	3657	TRUE	1.95482642967463e-07	0.00864297578382	31.865489140846
Memory B cell %B cell	ME/CFS	rs60515154	4	47914545	T	C	0.7517	0.1306	0.02887	6.30304e-06	3657	TRUE	1.01599546799429e-05	0.0063670406022392	23.4206536539298
Memory B cell %B cell	ME/CFS	rs62398379	6	37585447	C	T	0.4032	0.1256	0.0259	2.43703e-06	3657	TRUE	1.42280617214491e-06	0.0075920421814272	27.961196758349
Memory B cell %B cell	ME/CFS	rs633090	8	12933368	T	A	0.3414	0.115	0.02571	1.28301e-06	3657	TRUE	1.65630065234997e-05	0.00594718	21.8669815316899
Memory B cell %B cell	ME/CFS	rs690488	5	40183220	A	C	0.8588	0.1701	0.03602	2.13e-07	3657	TRUE	4.10385876697153e-06	0.0070172242473312	25.8292039401738
Memory B cell %B cell	ME/CFS	rs7412746	1	150860471	T	C	0.5153	-0.138	0.02542	1.73201e-07	3657	TRUE	6.79070164999277e-08	0.00951308398008	35.1042718332012
Memory B cell %B cell	ME/CFS	rs895377	5	58050530	A	G	0.3683	-0.1351	0.02599	6.03295e-08	3657	TRUE	4.41704936589853e-07	0.0084928467885422	31.3072426271256
Memory B cell Absolute Count	ME/CFS	rs10018308	4	120657899	G	A	0.3441	0.1198	0.0268	6.26801e-06	3656	TRUE	1.06867321019738e-05	0.0064783727893752	23.8263300204522
Memory B cell Absolute Count	ME/CFS	rs11653761	17	2716535	T	G	0.592	-0.1161	0.02478	8.09003e-06	3656	TRUE	5.35198924243086e-06	0.00651142893312	23.9487015900647
Memory B cell Absolute Count	ME/CFS	rs12763172	10	85447519	C	T	0.7213	0.1259	0.02783	2.93799e-06	3656	TRUE	1.02192280943909e-05	0.0063728596896222	23.4357822579258
Memory B cell Absolute Count	ME/CFS	rs2879633	10	53757050	A	G	0.2884	-0.1301	0.02775	2.84302e-06	3656	TRUE	3.82405394886457e-06	0.0069472956993888	25.5630122909188
Naive-mature B cell %B cell	ME/CFS	rs2334904	11	132133144	A	G	0.114	0.1801	0.03937	6.45996e-06	3657	TRUE	7.47797160243905e-06	0.00655233350808	24.1067343351872
Naive-mature B cell %B cell	ME/CFS	rs2476213	13	102612226	T	C	0.5659	0.1119	0.02521	9.30294e-06	3657	TRUE	1.67095408496732e-05	0.0061520470537518	22.624921563509
Naive-mature B cell %B cell	ME/CFS	rs4658141	1	89814066	C	T	0.3805	0.1371	0.0259	4.91405e-06	3657	TRUE	1.41961313086535e-07	0.008861370132195	32.6778786106769
Naive-mature B cell %B cell	ME/CFS	rs62398379	6	37585447	C	T	0.4032	-0.1251	0.02593	4.08e-06	3657	TRUE	1.61003474836826e-06	0.0075317163005952	27.7373328002622
Naive-mature B cell %B cell	ME/CFS	rs633090	8	12933368	T	A	0.3414	-0.1163	0.02575	3.98502e-06	3657	TRUE	1.3610941554349e-05	0.0060823956695352	22.3672023468452
Naive-mature B cell %B cell	ME/CFS	rs690488	5	40183220	A	C	0.8588	-0.1667	0.03608	1.46201e-06	3657	TRUE	6.64729178760441e-06	0.0067395038819168	24.8000265637036
Naive-mature B cell %B cell	ME/CFS	rs7412746	1	150860471	T	C	0.5153	0.1312	0.02547	4.65297e-07	3657	TRUE	3.03654701226609e-07	0.0085986610116608	31.7006894802972
Naive-mature B cell %B cell	ME/CFS	rs895377	5	58050530	A	G	0.3683	0.1314	0.02603	2.74802e-07	3657	TRUE	9.5322230679896e-07	0.0080340276461112	29.6021959068376
Naive-mature B cell %B cell	ME/CFS	rs9270578	6	32561093	A	G	0.5261	0.1477	0.03279	1.28499e-07	3657	TRUE	8.2639464249237e-06	0.0108779234125982	40.1960597323026
Naive-mature B cell %B cell	ME/CFS	rs974368	14	63009549	A	G	0.5141	-0.1154	0.025	6.89001e-06	3657	TRUE	6.15720402152415e-06	0.0066532848308408	24.4806326787742
Naive-mature B cell Absolute Count	ME/CFS	rs12799241	11	119980729	A	G	0.2619	0.138	0.02805	7.29794e-06	3656	TRUE	1.14440773647862e-06	0.00736272995832	27.1029670954946
Naive-mature B cell Absolute Count	ME/CFS	rs2390504	7	21321670	A	G	0.0486	-0.2668	0.05743	5.33495e-06	3656	TRUE	4.86128219425022e-06	0.0065826545208192	24.2124014932226
Naive-mature B cell Absolute Count	ME/CFS	rs2395904	8	130617819	G	T	0.2657	-0.1445	0.02761	3.62602e-06	3656	TRUE	1.93705912048973e-07	0.008147620129355	30.0159626138578
Naive-mature B cell Absolute Count	ME/CFS	rs283340	8	70193536	C	T	0.5621	0.1251	0.02477	3.71304e-06	3656	TRUE	1.01413988912025e-06	0.0077042992898718	28.370081201647
Naive-mature B cell Absolute Count	ME/CFS	rs35607968	7	67653879	T	C	0.1536	0.1584	0.03419	3.51002e-06	3656	TRUE	5.25449759006373e-06	0.0065238988750848	23.9948665726007
Naive-mature B cell Absolute Count	ME/CFS	rs3811215	14	22954777	T	G	0.3032	-0.1229	0.02697	9.06797e-07	3656	TRUE	6.32409791034109e-06	0.0063822101512832	23.470388846741
Naive-mature B cell Absolute Count	ME/CFS	rs9354413	6	67039330	C	T	0.2964	0.1232	0.02743	4.59505e-07	3656	TRUE	9.69437285672005e-06	0.0063307540488192	23.279954963527
Naive-mature B cell Absolute Count	ME/CFS	rs9564767	13	71534535	G	A	0.6075	-0.1163	0.02507	1.74e-07	3656	TRUE	5.31936628158183e-06	0.006450232489875	23.7221629844154
IgD- CD38+ B cell %B cell	ME/CFS	rs10270812	7	68026886	C	T	0.5103	-0.118	0.0244	8.55894e-06	3657	TRUE	1.84759563751728e-06	0.00695904560568	25.6135576042521
IgD- CD38+ B cell %B cell	ME/CFS	rs12636371	3	125894785	A	G	0.4619	0.1185	0.02414	4.39805e-06	3657	TRUE	3.07231336890395e-06	0.006980357258955	25.6925489520591
IgD- CD38+ B cell %B cell	ME/CFS	rs13075403	3	28830276	G	A	0.7616	0.1247	0.02799	4.43803e-06	3657	TRUE	9.45079528477067e-06	0.0056467178657792	20.7559568316858
IgD- CD38+ B cell %B cell	ME/CFS	rs238926	11	113975210	A	G	0.369	-0.1152	0.02506	1.38599e-06	3657	TRUE	5.48045731441007e-06	0.00618003136512	22.7284773423709
IgD- CD38+ B cell %B cell	ME/CFS	rs2792563	1	213100225	A	G	0.567	-0.1407	0.02479	9.60993e-07	3657	TRUE	2.71344150659073e-08	0.00972051211278	35.8772166916348
IgD- CD38+ B cell %B cell	ME/CFS	rs7185719	16	59859266	G	C	0.732	-0.1257	0.02735	1.494e-08	3657	TRUE	6.50854938896165e-06	0.00619935385248	22.7999834963389
IgD+ CD24+ B cell %B cell	ME/CFS	rs11134931	5	175234476	A	G	0.6924	-0.1214	0.02723	9.00306e-06	3657	TRUE	1.28848849801279e-05	0.0062778474676608	23.0904910752239
IgD+ CD24+ B cell %B cell	ME/CFS	rs11584183	1	230130712	C	T	0.2311	-0.1336	0.03015	8.45999e-06	3657	TRUE	1.10113978220091e-05	0.0063432630019968	23.3326312890937
IgD+ CD24+ B cell %B cell	ME/CFS	rs17256322	16	4127619	A	T	0.3234	0.1207	0.02634	9.70197e-06	3657	TRUE	7.12967070167077e-06	0.0063755336880312	23.4520952530951
IgD+ CD24+ B cell %B cell	ME/CFS	rs35130455	14	93256694	A	T	0.704	-0.1204	0.02707	4.73097e-06	3657	TRUE	1.03439390954764e-05	0.00604153561088	22.2160316038334
IgD+ CD24+ B cell %B cell	ME/CFS	rs7457479	7	66493985	C	T	0.2762	-0.1289	0.02875	3.92103e-06	3657	TRUE	9.64198553344567e-06	0.0066432115624952	24.4433204096914
IgD+ CD24+ B cell %B cell	ME/CFS	rs7988851	13	51367583	T	C	0.3266	-0.1353	0.02683	7.625e-06	3657	TRUE	8.00851676307522e-07	0.0080522060811192	29.6697199257015
IgD+ CD24+ B cell %B cell	ME/CFS	rs9369326	6	42013868	C	T	0.3121	-0.1237	0.02675	4.79204e-07	3657	TRUE	5.56491562896009e-06	0.0065703495183342	24.173455541485
IgD+ CD24+ B cell Absolute Count	ME/CFS	rs10513789	3	182760073	G	T	0.2261	0.1323	0.0295	6.46606e-06	3656	TRUE	9.39095213464428e-06	0.0061254090104382	22.5201898982608
IgD+ CD24+ B cell Absolute Count	ME/CFS	rs10749417	10	85446387	T	A	0.2247	-0.1304	0.02887	7.85507e-06	3656	TRUE	7.91264878264559e-06	0.0059245863664512	21.7774610317372
IgD+ CD24+ B cell Absolute Count	ME/CFS	rs10942726	5	74257985	G	A	0.3155	0.1176	0.02628	7.519e-06	3656	TRUE	1.84323488794863e-05	0.00597334302432	21.9577566232203
IgD+ CD24+ B cell Absolute Count	ME/CFS	rs11653761	17	2716535	T	G	0.592	-0.125	0.02429	5.79696e-06	3656	TRUE	5.49890029615188e-07	0.007548	27.7901520678078
IgD+ CD24+ B cell Absolute Count	ME/CFS	rs12595433	15	63290645	A	G	0.4579	-0.1118	0.02462	3.07999e-06	3656	TRUE	7.94631095410999e-06	0.0062053124440632	22.8157907810618
IgD+ CD24+ B cell Absolute Count	ME/CFS	rs13132141	4	156739300	A	G	0.6385	-0.1191	0.02557	3.565e-06	3656	TRUE	6.47788406024376e-06	0.006548211856755	24.0848790149168
IgD+ CD24+ B cell Absolute Count	ME/CFS	rs4702913	5	4700587	C	A	0.9123	0.197	0.04215	3.926e-06	3656	TRUE	5.54837454111924e-06	0.00621011605278	22.8335631338176
IgD+ CD24+ B cell Absolute Count	ME/CFS	rs7586359	2	237195419	G	T	0.8907	-0.1868	0.03837	3.304e-06	3656	TRUE	2.33105891480275e-06	0.0067941534855648	24.995661194885
IgD+ CD24+ B cell Absolute Count	ME/CFS	rs8014978	14	94936964	C	T	0.5737	-0.1136	0.02446	1.16899e-06	3656	TRUE	6.24820102305888e-06	0.0063122885156352	23.2116206827963
IgD+ CD24+ B cell Absolute Count	ME/CFS	rs9314892	13	114873368	G	A	0.8553	-0.1608	0.03478	2.83302e-07	3656	TRUE	4.65814652396715e-06	0.0064001343051648	23.5367289776333
IgD- CD24- B cell %B cell	ME/CFS	rs11887461	2	128660247	G	A	0.4754	0.1136	0.0249	5.38295e-06	3657	TRUE	1.09358626510281e-05	0.0064368608688128	23.6791458427932
IgD- CD24- B cell %B cell	ME/CFS	rs7198605	16	6107421	T	C	0.182	0.146	0.03204	5.25303e-06	3657	TRUE	6.08696647684043e-06	0.00634688	23.346026833852
IgD- CD24- B cell %B cell	ME/CFS	rs7966251	12	103731395	A	G	0.1349	0.1908	0.03619	1.43199e-07	3657	TRUE	2.57500703044663e-07	0.0084969878664672	31.3226387331994
IgD- CD24- B cell Absolute Count	ME/CFS	rs451367	19	16412842	C	T	0.7674	-0.146	0.0296	8.8481e-06	3656	TRUE	1.34913024466834e-06	0.00760969433568	28.0190394282027
IgD- CD24- B cell Absolute Count	ME/CFS	rs4697616	4	25767183	A	G	0.6779	0.1246	0.02682	3.53403e-06	3656	TRUE	4.39428767437737e-06	0.0067798867420088	24.9428156202321
IgD- CD24- B cell Absolute Count	ME/CFS	rs496760	15	54695686	A	G	0.6422	0.1331	0.02656	1.068e-06	3656	TRUE	7.22742945680951e-07	0.0081413559693752	29.9926959261127
IgD- CD24- B cell Absolute Count	ME/CFS	rs7615875	3	29345411	C	T	0.1956	0.1425	0.03201	8.51805e-07	3656	TRUE	2.2686493532717e-05	0.00639	23.4992079575564
IgD- CD24- B cell Absolute Count	ME/CFS	rs7982713	13	71376322	G	A	0.2157	-0.1482	0.03033	5.69102e-07	3656	TRUE	1.7453739418088e-06	0.0074311968035448	27.3568875353604
IgD+ CD24- B cell %B cell	ME/CFS	rs1972883	4	47951945	A	G	0.7849	-0.1408	0.03125	5.71202e-06	3657	TRUE	1.68079631866904e-05	0.0066940668444672	24.6317005666134
IgD+ CD24- B cell %B cell	ME/CFS	rs56335940	3	106579815	A	G	0.1326	-0.1728	0.03773	4.13904e-06	3657	TRUE	6.73820685231865e-06	0.0068687927672832	25.2790742870466
IgD+ CD24- B cell %B cell	ME/CFS	rs6910508	6	166531345	A	G	0.4199	0.1159	0.0255	6.88906e-06	3657	TRUE	6.82582244646808e-06	0.0065440349134238	24.0760018049513
IgD+ CD24- B cell %B cell	ME/CFS	rs73426855	17	77637123	C	T	0.1471	-0.1632	0.03539	4.83905e-06	3657	TRUE	6.35938926441021e-06	0.0066831481976832	24.5912536550758
IgD+ CD24- B cell %B cell	ME/CFS	rs7412746	1	150860471	T	C	0.5153	0.1263	0.02588	2.97303e-06	3657	TRUE	1.22070682336404e-06	0.0079683767377758	29.3583554129021
IgD+ CD24- B cell %B cell	ME/CFS	rs7870388	9	8660693	G	C	0.7737	-0.142	0.03034	1.11199e-06	3657	TRUE	4.73304013427766e-06	0.00706096136568	25.9913376223542
IgD+ CD24- B cell Absolute Count	ME/CFS	rs12799241	11	119980729	A	G	0.2619	0.132	0.02794	3.09699e-06	3656	TRUE	2.99648961003694e-06	0.00673641077472	24.7817852560425
IgD+ CD24- B cell Absolute Count	ME/CFS	rs2395904	8	130617819	G	T	0.2657	-0.1335	0.0275	5.63106e-06	3656	TRUE	1.3717939878027e-06	0.006954367062195	25.5892140324754
IgD+ CD24- B cell Absolute Count	ME/CFS	rs3811215	14	22954777	T	G	0.3032	-0.1264	0.02685	2.391e-06	3656	TRUE	3.08732403537165e-06	0.0067508970094592	24.8354391645485
IgD+ CD24- B cell Absolute Count	ME/CFS	rs701839	10	102955294	G	A	0.7124	0.1269	0.02791	2.59801e-06	3656	TRUE	1.39790131403305e-05	0.0065988162066528	24.2722424861991
IgD+ CD24- B cell Absolute Count	ME/CFS	rs73426855	17	77637123	C	T	0.1469	-0.1616	0.03458	1.26e-06	3656	TRUE	4.7529695130765e-06	0.0065453736877568	24.0743712109367
IgD+ CD24- B cell Absolute Count	ME/CFS	rs9354413	6	67039330	C	T	0.2964	0.138	0.02729	4.42099e-07	3656	TRUE	6.18976128821281e-07	0.00794313965952	29.2566217483994
CD24+ CD27+ B cell %B cell	ME/CFS	rs10743163	11	11033950	A	G	0.4035	-0.1205	0.02541	9.29608e-06	3657	TRUE	7.10848318575615e-06	0.006989692603875	25.7271513466496
CD24+ CD27+ B cell %B cell	ME/CFS	rs265612	12	130112732	T	C	0.3411	0.1143	0.02575	4.29903e-06	3657	TRUE	1.62428754040106e-05	0.0058725088968942	21.5908122552082
CD24+ CD27+ B cell %B cell	ME/CFS	rs4658141	1	89814066	C	T	0.3805	-0.1269	0.02592	2.20699e-06	3657	TRUE	1.12674941227444e-06	0.007591877846595	27.9605868894888
CD24+ CD27+ B cell %B cell	ME/CFS	rs7221794	17	76979729	A	G	0.1574	-0.1563	0.03395	1.009e-06	3657	TRUE	5.23466336024363e-06	0.0064799869987512	23.8388277744797
CD24+ CD27+ B cell %B cell	ME/CFS	rs7412746	1	150860471	T	C	0.5153	-0.1301	0.02547	3.41099e-07	3657	TRUE	3.80815610940602e-07	0.0084550805806382	31.166837645973
CD24+ CD27+ B cell Absolute Count	ME/CFS	rs10759006	9	8855603	C	T	0.6198	0.1133	0.02556	9.50692e-06	3656	TRUE	1.43548856727896e-05	0.0060499738824888	22.2411630220134
CD24+ CD27+ B cell Absolute Count	ME/CFS	rs10762541	10	53790461	T	C	0.772	0.1488	0.02978	8.92504e-06	3656	TRUE	8.02792678069336e-07	0.00779449540608	28.7048258470132
CD24+ CD27+ B cell Absolute Count	ME/CFS	rs10942726	5	74257985	G	A	0.3155	0.1188	0.02672	8.74802e-06	3656	TRUE	2.09519561518615e-05	0.00609586994808	22.4109228614643
CD24+ CD27+ B cell Absolute Count	ME/CFS	rs11649808	17	62258665	A	G	0.8487	0.1546	0.03472	6.17703e-06	3656	TRUE	2.48050318453538e-05	0.0061382151252792	22.5675626219972
CD24+ CD27+ B cell Absolute Count	ME/CFS	rs11653761	17	2716535	T	G	0.592	-0.118	0.0247	1.84001e-06	3656	TRUE	3.45154258549122e-06	0.00672629	24.7443177745581
CD24+ CD27+ B cell Absolute Count	ME/CFS	rs35057381	5	26412301	C	T	0.2211	0.1344	0.02969	6.08695e-07	3656	TRUE	8.78315677637814e-06	0.0062215554981888	22.8759
CD20- B cell %B cell	ME/CFS	rs4244568	15	39319915	G	T	0.3414	-0.1233	0.02622	7.06399e-06	3658	TRUE	3.63637407706014e-06	0.0068366192261112	25.1667352769152
CD20- B cell %B cell	ME/CFS	rs4889373	16	81747602	G	A	0.7989	-0.1372	0.03051	5.83002e-06	3658	TRUE	1.50619459422908e-05	0.0060484307151072	22.2476259183748
CD20- B cell %B cell	ME/CFS	rs58352426	3	154090291	A	G	0.2246	0.1401	0.02947	2.67399e-06	3658	TRUE	2.86468486003658e-06	0.0068366258821368	25.1667599475189
CD20- B cell %B cell	ME/CFS	rs7875273	9	9023522	C	T	0.3779	0.1137	0.02506	2.07998e-06	3658	TRUE	9.06441652489622e-06	0.0060783823942542	22.3584693599131
CD20- B cell %B cell	ME/CFS	rs9270911	6	32572202	T	C	0.6083	0.1364	0.02871	2.10499e-06	3658	TRUE	6.41502715349391e-06	0.0088660489414112	32.7042322535506
IgD- CD38+ B cell Absolute Count	ME/CFS	rs2075365	12	31092966	A	G	0.6518	-0.1142	0.02477	9.59909e-06	3656	TRUE	5.61174600790698e-06	0.0059197767189728	21.759676557826
IgD- CD38+ B cell Absolute Count	ME/CFS	rs2792563	1	213100225	A	G	0.5671	-0.108	0.02437	4.14801e-06	3656	TRUE	1.52959605358962e-05	0.00572696777952	21.0468750415888
IgD- CD38+ B cell Absolute Count	ME/CFS	rs66491584	3	20980398	A	G	0.1991	-0.1466	0.02957	7.43293e-07	3656	TRUE	9.91323098045328e-07	0.0068540534988728	25.2175539487567
CD20- B cell Absolute Count	ME/CFS	rs12146943	13	21076875	A	G	0.3704	-0.1127	0.02495	9.67409e-06	3657	TRUE	7.25162670687729e-06	0.0059239792019072	21.7811752119193
CD20- B cell Absolute Count	ME/CFS	rs2102662	7	56828069	A	G	0.7447	0.1274	0.02877	6.60998e-06	3657	TRUE	1.5260432445737e-05	0.0061716461839032	22.6974474169011
CD20- B cell Absolute Count	ME/CFS	rs2212443	11	88131197	G	T	0.8048	-0.1412	0.03117	9.72098e-06	3657	TRUE	7.48727521619146e-06	0.0062642224283648	23.0400610428086
CD20- B cell Absolute Count	ME/CFS	rs252298	16	29232967	A	G	0.5643	0.1091	0.02419	6.50594e-06	3657	TRUE	1.54343499603334e-05	0.0058529809021662	21.5185931119432
CD20- B cell Absolute Count	ME/CFS	rs2637364	17	32078878	C	T	0.6221	-0.1164	0.02513	9.77507e-06	3657	TRUE	7.03874245485199e-06	0.0063704930984928	23.4334348097205
CD20- B cell Absolute Count	ME/CFS	rs57641238	2	75536553	C	G	0.2252	-0.1546	0.02937	6.07799e-06	3657	TRUE	2.7138023484556e-07	0.0083407858931072	30.7419847520529
CD20- B cell Absolute Count	ME/CFS	rs6008703	22	48837650	C	G	0.3131	-0.1147	0.02589	4.34901e-06	3657	TRUE	1.04766995799029e-05	0.0056589181899902	20.8010574668846
CD20- B cell Absolute Count	ME/CFS	rs6482467	10	25320223	G	A	0.3646	-0.1128	0.02546	3.75301e-06	3657	TRUE	1.23117476920768e-05	0.0058953836109312	21.6754119664206
CD20- B cell Absolute Count	ME/CFS	rs6586822	8	19139514	C	T	0.6508	-0.1182	0.02568	3.51901e-06	3657	TRUE	5.88383606916328e-06	0.0063501901216128	23.358274377706
CD20- B cell Absolute Count	ME/CFS	rs77553819	13	24882401	C	G	0.2863	-0.1249	0.0269	1.47999e-07	3657	TRUE	5.77353427067328e-06	0.0063751721586462	23.4507568520341
CD20- CD38- B cell %B cell	ME/CFS	rs10988372	9	132193568	C	G	0.2044	0.1351	0.02998	9.10395e-06	3659	TRUE	1.01127859340195e-05	0.0059363070949728	21.8387163732673
CD20- CD38- B cell %B cell	ME/CFS	rs2113943	15	60895636	G	A	0.2288	0.1278	0.02875	6.54305e-06	3659	TRUE	1.44556852433972e-05	0.0057638775287808	21.2006983515745
CD20- CD38- B cell %B cell	ME/CFS	rs2339996	5	173070505	A	G	0.7803	-0.1471	0.0287	5.99998e-06	3659	TRUE	5.54975330508579e-07	0.0074190279113262	27.3341781019918
CD20- CD38- B cell %B cell	ME/CFS	rs34666228	11	123385425	T	G	0.2346	0.1355	0.02809	6.77002e-06	3659	TRUE	3.62050018086118e-06	0.00659363726622	24.2729786994816
CD20- CD38- B cell %B cell	ME/CFS	rs396692	4	163553861	A	G	0.6682	0.1157	0.02552	1.45902e-06	3659	TRUE	8.85762198732156e-06	0.0059358041973048	21.8368552465722
CD20- CD38- B cell %B cell	ME/CFS	rs4832496	2	17752538	A	G	0.236	0.127	0.02814	1.547e-06	3659	TRUE	8.31560348615852e-06	0.00581625	21.3944485870832
CD20- CD38- B cell %B cell	ME/CFS	rs6125184	20	46576714	A	G	0.5914	-0.1186	0.02463	3.11602e-07	3659	TRUE	2.01447462114246e-06	0.0067979670655968	25.0303208557059
CD20- CD38- B cell Absolute Count	ME/CFS	rs10988372	9	132193568	C	G	0.2045	0.139	0.03012	9.59599e-06	3658	TRUE	6.10990594421373e-06	0.0062862708995	23.127995252089
CD20- CD38- B cell Absolute Count	ME/CFS	rs11203884	8	17516564	T	C	0.1643	-0.1548	0.03269	4.63095e-06	3658	TRUE	3.20140074637292e-06	0.0065805148567008	24.217727431255
CD20- CD38- B cell Absolute Count	ME/CFS	rs2339996	5	173070505	A	G	0.7802	-0.1438	0.02887	4.08602e-06	3658	TRUE	1.15691631206926e-06	0.0070922069831648	26.1143168709231
CD20- CD38- B cell Absolute Count	ME/CFS	rs308820	11	88142031	C	T	0.7571	-0.1305	0.02844	2.26898e-06	3658	TRUE	5.34215596570568e-06	0.006263711985195	23.0444749719472
CD20- CD38- B cell Absolute Count	ME/CFS	rs6125184	20	46576714	A	G	0.5914	-0.1099	0.02479	6.60496e-07	3658	TRUE	1.22770692873215e-05	0.0058372065751608	21.4661294708786
CD20- CD38- B cell Absolute Count	ME/CFS	rs61906277	11	123384801	G	A	0.2347	0.1435	0.02825	3.99098e-07	3658	TRUE	1.01815871450547e-06	0.007397391445395	27.2464155254901
IgD+ B cell %Lymphocyte	ME/CFS	rs11657531	17	2731370	T	C	0.4882	-0.1468	0.0236	3.11401e-06	3657	TRUE	1.12388681034266e-09	0.0107691186891648	39.7896280358127
IgD+ B cell %Lymphocyte	ME/CFS	rs1977295	10	7188484	A	G	0.5273	0.1101	0.02357	3.23601e-06	3657	TRUE	3.49352647698075e-06	0.0060429361743342	22.2212130896083
IgD+ B cell %Lymphocyte	ME/CFS	rs2395904	8	130617819	G	T	0.2657	-0.1285	0.02712	2.243e-06	3657	TRUE	2.43442393636287e-06	0.006443195865995	23.7026013935238
IgD+ B cell %Lymphocyte	ME/CFS	rs2402519	14	95373465	C	G	0.1523	0.1596	0.03359	2.10402e-06	3657	TRUE	3.33495572160587e-06	0.0065771516597472	24.1986474908843
IgD+ B cell %Lymphocyte	ME/CFS	rs55658072	19	14873284	G	A	0.6218	0.1165	0.02499	2.47098e-06	3657	TRUE	3.63008356541551e-06	0.00638342982782	23.4813274265737
IgD+ B cell %Lymphocyte	ME/CFS	rs6131010	20	44724305	G	A	0.6172	-0.1212	0.02568	5.52497e-10	3657	TRUE	2.7761848843677e-06	0.0069411764049408	25.5473282722714
IgD- CD38+ B cell %lymphocyte	ME/CFS	rs2627305	15	74539114	A	G	0.2986	-0.1167	0.02595	6.50504e-06	3656	TRUE	7.7749769653789e-06	0.0057046272571512	20.9643015235287
IgD- CD38+ B cell %lymphocyte	ME/CFS	rs4785074	16	59885737	T	C	0.635	-0.1289	0.02471	6.13098e-06	3656	TRUE	3.84222874126281e-07	0.0077019805955	28.3614766386879
IgD- CD38+ B cell %lymphocyte	ME/CFS	rs62160934	2	136941539	A	T	0.2133	0.1297	0.02865	7.14908e-06	3656	TRUE	1.04091751980517e-05	0.0056455980373998	20.7461395936323
IgD- CD38+ B cell %lymphocyte	ME/CFS	rs6488283	12	10496783	G	A	0.4229	-0.1069	0.02367	1.97702e-06	3656	TRUE	7.36439635325335e-06	0.0055779442016798	20.4961344070104
IgD- CD38+ B cell %lymphocyte	ME/CFS	rs66491584	3	20980398	A	G	0.1991	-0.1404	0.02948	1.64801e-06	3656	TRUE	2.60679140339201e-06	0.0062865701335008	23.1164504548338
IgD- CD38+ B cell %lymphocyte	ME/CFS	rs7294591	12	52932031	T	C	0.5412	0.1168	0.02391	1.086e-06	3656	TRUE	2.21734565621139e-06	0.0067748062322688	24.9239972244394
IgD- CD38+ B cell %lymphocyte	ME/CFS	rs970081	1	213101844	A	G	0.6517	-0.1191	0.02482	1.91898e-07	3656	TRUE	1.81803452289276e-06	0.0064395380555982	23.6825769104251
IgD- CD38dim B cell %lymphocyte	ME/CFS	rs11653761	17	2716535	T	G	0.592	-0.1257	0.02411	9.54707e-06	3656	TRUE	3.87561359427564e-07	0.00763277430528	28.104673944636
IgD- CD38dim B cell %lymphocyte	ME/CFS	rs11687597	2	136926146	G	A	0.2069	0.1644	0.03007	6.04004e-06	3656	TRUE	8.1847800361096e-08	0.0088699681955808	32.7009199061863
IgD- CD38dim B cell %lymphocyte	ME/CFS	rs17405603	5	144608340	T	A	0.2842	-0.1275	0.02694	6.89096e-06	3656	TRUE	3.4684210283995e-06	0.0066140295795	24.3285739914998
IgD- CD38dim B cell %lymphocyte	ME/CFS	rs2137277	8	40734662	G	A	0.1882	0.1383	0.03071	7.05196e-06	3656	TRUE	1.06802643106456e-05	0.0058444415812728	21.4811347752643
IgD- CD38dim B cell %lymphocyte	ME/CFS	rs2328245	20	18194427	T	C	0.5678	0.1091	0.02407	6.31495e-06	3656	TRUE	6.69961548813791e-06	0.0058419743737592	21.4720133132451
IgD- CD38dim B cell %lymphocyte	ME/CFS	rs500586	1	41075209	T	C	0.7061	-0.1164	0.02625	2.27898e-06	3656	TRUE	1.59303741999049e-05	0.0056234359615968	20.6642390285469
IgD- CD38dim B cell %lymphocyte	ME/CFS	rs593370	12	53022961	T	C	0.7001	-0.1218	0.02694	1.736e-06	3656	TRUE	1.03616164662916e-05	0.0062296136840952	22.9057020767852
IgD- CD38dim B cell %lymphocyte	ME/CFS	rs652344	19	36290177	C	T	0.2946	-0.1194	0.02653	2.509e-07	3656	TRUE	1.10993649225968e-05	0.0059252522938848	21.7799234230783
IgD- CD38dim B cell %lymphocyte	ME/CFS	rs6972846	7	22048853	T	G	0.3885	-0.1185	0.02475	1.93201e-07	3656	TRUE	2.38425544501402e-06	0.006671971474875	24.543134864916
IgD- CD38dim B cell %lymphocyte	ME/CFS	rs7595246	2	238554657	C	T	0.1893	0.1571	0.03041	1.05201e-07	3656	TRUE	3.60769610902424e-07	0.0075751834153182	27.8909996374631
IgD- CD38dim B cell %lymphocyte	ME/CFS	rs7840395	8	144984956	G	A	0.5715	-0.1408	0.02438	4.86004e-08	3656	TRUE	1.17268507009982e-08	0.00970962296832	35.8268273115879
IgD- CD38dim B cell %lymphocyte	ME/CFS	rs9520836	13	108957063	G	A	0.5044	0.1281	0.02404	8.25296e-09	3656	TRUE	1.64961688709333e-07	0.0082041696199008	30.2260151463116
IgD- CD38- B cell %lymphocyte	ME/CFS	rs11653761	17	2716535	T	G	0.592	-0.1169	0.0249	8.36508e-06	3656	TRUE	5.11592948023422e-06	0.00660147355392	24.2820818874377
IgD- CD38- B cell %lymphocyte	ME/CFS	rs11777835	8	144986103	C	T	0.5715	-0.1246	0.02505	7.36902e-06	3656	TRUE	9.22406117069457e-07	0.00760384300158	27.9973296267184
IgD- CD38- B cell %lymphocyte	ME/CFS	rs12624265	2	119468602	G	A	0.2082	0.1358	0.03024	8.39499e-06	3656	TRUE	1.53915889056376e-05	0.0060803105058528	22.3533700189536
IgD- CD38- B cell %lymphocyte	ME/CFS	rs17405603	5	144608340	T	A	0.2842	-0.1322	0.0277	9.61192e-06	3656	TRUE	2.86215761204472e-06	0.0071106397057248	26.1683512018074
IgD- CD38- B cell %lymphocyte	ME/CFS	rs2084194	2	47117185	A	G	0.677	-0.1193	0.02656	5.63404e-06	3656	TRUE	9.33306120892589e-06	0.00622446564158	22.886654649852
IgD- CD38- B cell %lymphocyte	ME/CFS	rs34157595	17	49200947	C	T	0.3155	-0.1195	0.02696	7.21905e-06	3656	TRUE	1.10423409574929e-05	0.006167918439875	22.677446620483
IgD- CD38- B cell %lymphocyte	ME/CFS	rs4474666	16	85313662	A	G	0.5167	0.1116	0.02456	3.33096e-06	3656	TRUE	8.6719007293335e-06	0.0062203330955232	22.8713646374358
IgD- CD38- B cell %lymphocyte	ME/CFS	rs4697617	4	25771115	A	G	0.7103	0.1211	0.02714	2.77997e-06	3656	TRUE	9.09686709150737e-06	0.0060354352053422	22.1873907998686
IgD- CD38- B cell %lymphocyte	ME/CFS	rs4756916	11	12544361	C	T	0.5685	-0.1119	0.02508	1.88599e-06	3656	TRUE	1.1005795759256e-05	0.006143295950955	22.5863580869721
IgD- CD38- B cell %lymphocyte	ME/CFS	rs61790670	1	84127219	A	C	0.23	0.1517	0.02904	6.83392e-07	3656	TRUE	2.70035784705916e-07	0.00815117	30.0291316674386
IgD- CD38- B cell %lymphocyte	ME/CFS	rs6723786	2	238550072	G	A	0.2924	0.1403	0.02729	2.84302e-07	3656	TRUE	3.34209843102341e-07	0.0081453646267232	30.0075850679928
IgD- CD38- B cell %lymphocyte	ME/CFS	rs7236090	18	60947111	C	T	0.5922	0.1163	0.02497	1.83802e-07	3656	TRUE	5.55314928822627e-06	0.0065328855468408	24.0281368561413
IgD- CD38dim B cell %B cell	ME/CFS	rs10743163	11	11033950	A	G	0.4035	-0.1167	0.02529	8.82308e-06	3657	TRUE	1.27964754823348e-05	0.006555799983195	24.1195720284767
IgD- CD38dim B cell %B cell	ME/CFS	rs16832731	2	136864703	A	G	0.1987	0.1484	0.03147	3.36202e-06	3657	TRUE	2.79455326128197e-06	0.0070127895701472	25.812765370656
IgD- CD38dim B cell %B cell	ME/CFS	rs17405749	5	144609363	T	C	0.2374	-0.1389	0.02884	4.11396e-06	3657	TRUE	1.76176584440152e-06	0.0069857333239608	25.7124757981011
IgD- CD38dim B cell %B cell	ME/CFS	rs1846398	12	57302799	C	A	0.7518	-0.1293	0.02904	9.41499e-06	3657	TRUE	1.04551852977891e-05	0.0062392321321848	22.9475686508171
IgD- CD38dim B cell %B cell	ME/CFS	rs2397752	10	132983821	T	C	0.248	-0.136	0.02815	1.41101e-06	3657	TRUE	2.20630880122151e-06	0.00689886	25.3904989151181
IgD- CD38dim B cell %B cell	ME/CFS	rs4038038	13	19499423	A	G	0.359	0.1177	0.02529	1.51098e-06	3657	TRUE	3.86853565961803e-06	0.00637581048302	23.4531199635613
IgD- CD38dim B cell %B cell	ME/CFS	rs849133	7	28192280	T	C	0.5576	-0.1154	0.02601	2.48599e-06	3657	TRUE	1.30732726956979e-05	0.0065702137184768	24.1729526058598
IgD+ CD38+ B cell %lymphocyte	ME/CFS	rs10103048	8	130602281	C	A	0.7321	0.126	0.02692	9.60395e-06	3656	TRUE	3.44075950509608e-06	0.00622750674168	22.8979065012053
IgD+ CD38+ B cell %lymphocyte	ME/CFS	rs10821937	10	63723909	T	C	0.6458	-0.116	0.02553	7.74908e-06	3656	TRUE	7.63920985056491e-06	0.00615591439232	22.6330382353522
IgD+ CD38+ B cell %lymphocyte	ME/CFS	rs10832409	11	15377699	A	G	0.1722	0.1495	0.03227	5.66304e-06	3656	TRUE	4.7100706847184e-06	0.00637192932558	23.4323389634776
IgD+ CD38+ B cell %lymphocyte	ME/CFS	rs11682311	2	16464977	C	T	0.3243	-0.1278	0.02599	2.988e-06	3656	TRUE	1.24875918949297e-06	0.0071580144522168	26.3439552205978
IgD+ CD38+ B cell %lymphocyte	ME/CFS	rs13300113	9	115678594	T	A	0.2789	0.1232	0.02752	3.73603e-06	3656	TRUE	1.28043213410511e-05	0.0061051371003392	22.4452020000948
IgD+ CD38+ B cell %lymphocyte	ME/CFS	rs1695681	8	118255950	A	C	0.5309	-0.1213	0.02451	1.86299e-06	3656	TRUE	1.68766984694019e-06	0.0073287474433022	26.9769504142024
IgD+ CD38+ B cell %lymphocyte	ME/CFS	rs4907205	2	97558150	C	T	0.1232	-0.1658	0.03741	9.105e-07	3656	TRUE	1.88234652223558e-05	0.0059389585891328	21.8306057482055
IgD+ CD38+ B cell %lymphocyte	ME/CFS	rs60521331	17	8639905	A	G	0.5022	0.1158	0.02425	7.75908e-07	3656	TRUE	3.30650076518367e-06	0.0067046901946848	24.6643044918636
IgD+ CD38dim B cell %lymphocyte	ME/CFS	rs10933716	3	193840329	T	C	0.2486	-0.1262	0.02775	5.61798e-06	3656	TRUE	7.33711367501419e-06	0.0059500555523552	21.8716404640884
IgD+ CD38dim B cell %lymphocyte	ME/CFS	rs11657531	17	2731370	T	C	0.4884	-0.1167	0.0237	7.89405e-06	3656	TRUE	1.54593022341438e-06	0.0068057798843232	25.0387277670832
IgD+ CD38dim B cell %lymphocyte	ME/CFS	rs12516105	5	160198880	C	T	0.1737	0.1502	0.03243	3.75301e-06	3656	TRUE	5.29639964295186e-06	0.0064760088294648	23.8175791155129
IgD+ CD38dim B cell %lymphocyte	ME/CFS	rs16974449	16	84754964	A	C	0.4851	0.1233	0.02445	4.94698e-06	3656	TRUE	6.4844386957301e-07	0.0075946946127822	27.9633875035344
IgD+ CD38dim B cell %lymphocyte	ME/CFS	rs28654727	4	61631854	A	C	0.2433	0.1272	0.02842	2.42298e-06	3656	TRUE	1.09619208175455e-05	0.0059575824459648	21.899474180509
IgD+ CD38dim B cell %lymphocyte	ME/CFS	rs60521331	17	8639905	A	G	0.5022	0.1214	0.02433	8.83894e-07	3656	TRUE	1.15209837203638e-06	0.0073688373365472	27.1256158788081
IgD+ CD38dim B cell %lymphocyte	ME/CFS	rs6131010	20	44724305	G	A	0.6172	-0.1184	0.02588	6.26095e-07	3656	TRUE	5.54405760204909e-06	0.0066241666056192	24.366109948764
IgD+ CD38dim B cell %lymphocyte	ME/CFS	rs655580	19	53039110	A	G	0.4571	0.1258	0.02423	3.95704e-07	3656	TRUE	4.60748849856306e-07	0.0078545686677752	28.9278093772122
IgD+ CD38dim B cell %lymphocyte	ME/CFS	rs6831487	4	170331972	G	T	0.4702	0.1165	0.02467	4.77903e-07	3656	TRUE	3.69921134946151e-06	0.00676201959822	24.876635911467
IgD+ CD38dim B cell %lymphocyte	ME/CFS	rs7840067	8	130582787	C	T	0.1978	-0.1537	0.03026	2.18902e-07	3656	TRUE	6.38917879820927e-07	0.0074969855810808	27.6009089295387
IgD+ CD38- B cell %lymphocyte	ME/CFS	rs12197754	6	130521070	C	T	0.2014	-0.1427	0.03115	8.76597e-06	3656	TRUE	7.10423340292779e-06	0.0065503833031032	24.0929184402129
IgD+ CD38- B cell %lymphocyte	ME/CFS	rs12763172	10	85447519	C	T	0.7213	0.1272	0.02784	5.05196e-06	3656	TRUE	8.30204312798284e-06	0.0065051470631808	23.9254459130794
IgD+ CD38- B cell %lymphocyte	ME/CFS	rs2003291	13	21566923	T	C	0.1413	-0.1589	0.0357	4.74996e-06	3656	TRUE	1.32364563634837e-05	0.0061271909467902	22.5267816119243
IgD+ CD38- B cell %lymphocyte	ME/CFS	rs35088452	3	8847483	A	C	0.7471	-0.1352	0.02849	2.15899e-06	3656	TRUE	2.43308682397922e-06	0.0069073417625472	25.4149767305123
Unswitched memory B cell %lymphocyte	ME/CFS	rs10840410	11	10437096	C	T	0.3087	-0.1182	0.02642	7.88206e-06	3656	TRUE	8.67279036479643e-06	0.0059630456640888	21.9196768908225
Unswitched memory B cell %lymphocyte	ME/CFS	rs10894530	11	132159459	A	C	0.1296	-0.1638	0.03684	9.00409e-06	3656	TRUE	1.63752909619088e-05	0.0060531533217792	22.2529225900766
Unswitched memory B cell %lymphocyte	ME/CFS	rs11657759	17	2715961	C	A	0.4903	-0.1271	0.02394	1.12101e-06	3656	TRUE	1.51244193018772e-07	0.0080741650631262	29.7431502452406
Unswitched memory B cell %lymphocyte	ME/CFS	rs11794578	9	808529	G	T	0.4521	0.1189	0.02437	1.08201e-06	3656	TRUE	1.49222102773872e-06	0.0070037318880078	25.7721374597293
Unswitched memory B cell %lymphocyte	ME/CFS	rs6032660	20	44730245	A	G	0.6359	-0.1525	0.02629	1.16099e-07	3656	TRUE	1.13469003945884e-08	0.010769094474875	39.7786512647464
Unswitched memory B cell %lymphocyte	ME/CFS	rs8014978	14	94936964	C	T	0.5737	-0.1203	0.02463	7.19797e-09	3656	TRUE	1.9739910319766e-06	0.0070788291869358	26.0504485244108
IgD- CD27- B cell %lymphocyte	ME/CFS	rs1978170	7	38757409	G	A	0.6033	-0.113	0.02548	9.38793e-06	3656	TRUE	1.34152015466016e-05	0.00611198681118	22.4705394488029
IgD- CD27- B cell %lymphocyte	ME/CFS	rs2250246	12	6553016	G	A	0.5341	0.1325	0.02454	7.13198e-06	3656	TRUE	1.75250088601759e-07	0.008737295833875	32.2074853041468
IgD- CD27- B cell %lymphocyte	ME/CFS	rs2789568	1	217179038	C	T	0.0706	-0.2462	0.04816	1.20401e-06	3656	TRUE	4.254575287654e-07	0.0079545105476832	29.2988394688241
IgD- CD27- B cell %lymphocyte	ME/CFS	rs4810485	20	44747947	G	T	0.6313	0.317	0.02622	3.32897e-07	3656	TRUE	1.2030512506606e-32	0.04677970158318	179.321642508912
IgD- CD27- B cell %lymphocyte	ME/CFS	rs4941188	18	60857029	A	G	0.6726	-0.1285	0.02642	7.13296e-08	3656	TRUE	1.59756603393134e-06	0.00727230004638	26.7676467280141
IgD- CD27- B cell %lymphocyte	ME/CFS	rs807894	6	164610887	G	T	0.5868	0.114	0.02536	4.97966e-33	3656	TRUE	1.03761954048703e-05	0.00630217003392	23.1741769072091
Switched memory B cell %lymphocyte	ME/CFS	rs11653761	17	2716535	T	G	0.592	-0.1491	0.02489	6.35902e-06	3656	TRUE	5.05769315993131e-09	0.01073908184832	39.6665878068628
Switched memory B cell %lymphocyte	ME/CFS	rs1519526	2	136967396	C	T	0.1957	0.1674	0.03168	1.44202e-06	3656	TRUE	2.48131785018624e-07	0.0088216494767352	32.521197795506
Switched memory B cell %lymphocyte	ME/CFS	rs17405603	5	144608340	T	A	0.2842	-0.1343	0.02781	8.91908e-08	3656	TRUE	2.17226752127492e-06	0.0073383393076728	27.0125
Switched memory B cell %lymphocyte	ME/CFS	rs726449	13	109151489	T	C	0.4387	0.1133	0.02505	1.341e-07	3656	TRUE	9.150734310268e-06	0.0063219708936318	23.2474513561553
Switched memory B cell %lymphocyte	ME/CFS	rs7595246	2	238554657	C	T	0.1893	0.1684	0.03143	1.21099e-08	3656	TRUE	1.29927793222682e-07	0.0087041217465312	32.0841249918853
Switched memory B cell %lymphocyte	ME/CFS	rs7840395	8	144984956	G	A	0.5715	-0.1437	0.02516	2.298e-09	3656	TRUE	1.69640665282664e-08	0.010113712244595	37.3330805758991
Switched memory B cell %lymphocyte	ME/CFS	rs9520836	13	108957063	G	A	0.5044	0.1567	0.02479	2.91199e-10	3656	TRUE	5.00626512970582e-10	0.0122764942346592	45.415857445537
Plasma Blast-Plasma Cell %lymphocyte	ME/CFS	rs10849436	12	6409619	A	G	0.1596	0.1516	0.03371	7.04304e-06	3657	TRUE	1.74424950840906e-05	0.0061652022609408	22.6736016036089
Plasma Blast-Plasma Cell %lymphocyte	ME/CFS	rs11089305	22	19729361	G	A	0.2882	0.1295	0.02684	9.94489e-06	3657	TRUE	2.07653786798618e-06	0.00688052366078	25.3225463595288
Plasma Blast-Plasma Cell %lymphocyte	ME/CFS	rs1838357	13	93740906	A	G	0.3142	0.1167	0.02638	8.57196e-06	3657	TRUE	1.51523150424887e-05	0.0058691521644408	21.5783980627261
Plasma Blast-Plasma Cell %lymphocyte	ME/CFS	rs4785074	16	59885737	T	C	0.6349	-0.1403	0.02562	5.97998e-06	3657	TRUE	9.59598130838276e-08	0.0091256224666782	33.661330711508
Plasma Blast-Plasma Cell %lymphocyte	ME/CFS	rs62519719	8	118376967	A	G	0.2815	-0.1218	0.02685	7.12197e-06	3657	TRUE	6.66272753271992e-06	0.00600108452622	22.0663861920609
Plasma Blast-Plasma Cell %lymphocyte	ME/CFS	rs8132059	21	16916284	T	C	0.2244	-0.1294	0.02876	1.45301e-06	3657	TRUE	1.90070963787442e-05	0.0058285322164608	21.428180089154
Plasma Blast-Plasma Cell %lymphocyte	ME/CFS	rs897989	11	91973528	G	T	0.3001	-0.1183	0.02654	4.61998e-08	3657	TRUE	1.9425316329625e-05	0.0058789731113022	21.6147190740543
Memory B cell %lymphocyte	ME/CFS	rs11225155	11	102043400	A	G	0.5364	0.1112	0.0245	7.39299e-06	3656	TRUE	1.11188016013572e-05	0.0061499525732352	22.6109831767728
Memory B cell %lymphocyte	ME/CFS	rs11653761	17	2716535	T	G	0.592	-0.1359	0.02451	5.85706e-06	3656	TRUE	6.53903829797832e-08	0.00892176498432	32.8935982053824
Memory B cell %lymphocyte	ME/CFS	rs12636848	3	147613080	G	T	0.3031	0.1242	0.02655	4.01301e-06	3656	TRUE	3.86192658542588e-06	0.0065167279063992	23.9683187818579
Memory B cell %lymphocyte	ME/CFS	rs12763172	10	85447519	C	T	0.7213	0.132	0.02749	4.24004e-06	3656	TRUE	2.75368934169678e-06	0.00700536485088	25.7781887827334
Memory B cell %lymphocyte	ME/CFS	rs3810559	20	3207749	G	T	0.5444	-0.1132	0.02457	6.73907e-06	3656	TRUE	7.31602898645366e-06	0.0063565970396672	23.3755948197758
Memory B cell %lymphocyte	ME/CFS	rs410173	6	1163541	G	A	0.8222	-0.144	0.03208	4.17004e-06	3656	TRUE	9.10838726870054e-06	0.00606267389952	22.2881361300306
Memory B cell %lymphocyte	ME/CFS	rs4640493	22	45387786	T	A	0.83	0.1493	0.03234	2.98401e-06	3656	TRUE	7.90850338564982e-06	0.00629038	23.1305346865014
Memory B cell %lymphocyte	ME/CFS	rs878471	1	150547747	A	G	0.5429	-0.1135	0.02517	1.637e-06	3656	TRUE	8.56734298439923e-06	0.006393707756555	23.5129430286738
Memory B cell %lymphocyte	ME/CFS	rs974368	14	63009549	A	G	0.5141	0.1136	0.02464	3.17497e-08	3656	TRUE	6.3209334361125e-06	0.0064473487298048	23.7114884939299
Naive-mature B cell %lymphocyte	ME/CFS	rs11653761	17	2716535	T	G	0.592	-0.1122	0.02478	9.63407e-06	3656	TRUE	1.11180470542057e-05	0.00608131611648	22.3570896190357
Naive-mature B cell %lymphocyte	ME/CFS	rs2395904	8	130617819	G	T	0.2657	-0.1504	0.02772	6.17206e-06	3656	TRUE	6.82059795077936e-08	0.0088265452255232	32.5394067997918
Naive-mature B cell %lymphocyte	ME/CFS	rs35607968	7	67653879	T	C	0.1536	0.1611	0.03434	5.87706e-06	3656	TRUE	3.98159825907605e-06	0.0067482000211968	24.8254499795312
Naive-mature B cell %lymphocyte	ME/CFS	rs55658072	19	14873284	G	A	0.6219	0.1132	0.02554	6.47903e-06	3656	TRUE	1.06523625720501e-05	0.0060262907823072	22.1535703754996
Naive-mature B cell %lymphocyte	ME/CFS	rs56097028	11	43575416	C	G	0.3832	0.1156	0.02559	2.82703e-06	3656	TRUE	9.97946368771762e-06	0.0063170676713472	23.2293063714093
Naive-mature B cell %lymphocyte	ME/CFS	rs7270264	20	42078615	C	T	0.4132	-0.1135	0.02501	6.15106e-08	3656	TRUE	7.11726622328219e-06	0.00624700907352	22.9700653613739
IgD- CD38dim B cell Absolute Count	ME/CFS	rs11653761	17	2716535	T	G	0.592	-0.1121	0.02405	7.63801e-06	3656	TRUE	5.99524973536189e-06	0.00607048081152	22.3170118776679
IgD- CD38dim B cell Absolute Count	ME/CFS	rs149006488	11	67523715	G	C	0.1496	-0.1579	0.03413	5.45306e-06	3656	TRUE	6.8285477234987e-06	0.0063437944220288	23.3282142132954
IgD- CD38dim B cell Absolute Count	ME/CFS	rs16925715	10	53772842	C	T	0.2824	-0.1298	0.02698	4.08602e-06	3656	TRUE	1.8418351912229e-06	0.0068285186990592	25.1229599280064
IgD- CD38dim B cell Absolute Count	ME/CFS	rs533086	19	16411841	G	A	0.7021	-0.119	0.02614	3.28897e-06	3656	TRUE	8.03956335777625e-06	0.00592370461998	21.7742006141815
IgD- CD38dim B cell Absolute Count	ME/CFS	rs60035843	15	69123222	G	A	0.2382	0.1277	0.02849	3.14398e-06	3656	TRUE	1.39902724814957e-05	0.0059182664738808	21.7540922101575
IgD- CD38dim B cell Absolute Count	ME/CFS	rs7595246	2	238554657	C	T	0.1893	0.14	0.03035	3.83804e-06	3656	TRUE	5.64147558661557e-06	0.00601585	22.1149487326948
IgD- CD38dim B cell Absolute Count	ME/CFS	rs7840395	8	144984956	G	A	0.5715	-0.1267	0.02425	1.556e-06	3656	TRUE	2.50057264124763e-07	0.007862312226195	28.9565543457778
IgD- CD38dim B cell Absolute Count	ME/CFS	rs9520836	13	108957063	G	A	0.5044	0.1117	0.02394	1.85498e-07	3656	TRUE	4.71295893307072e-06	0.0062379618948192	22.9365903402087
IgD+ CD24+ B cell %lymphocyte	ME/CFS	rs11657118	17	2714118	C	T	0.475	-0.1428	0.02416	9.59997e-06	3656	TRUE	4.85087561598201e-09	0.0101704	37.5445966504203
IgD+ CD24+ B cell %lymphocyte	ME/CFS	rs1382818	6	153645785	A	G	0.3734	0.1127	0.02506	7.13707e-06	3656	TRUE	8.54523244295664e-06	0.0059435036248952	21.8474124202816
IgD+ CD24+ B cell %lymphocyte	ME/CFS	rs2015983	2	237150166	C	A	0.8771	-0.1746	0.03658	9.35793e-06	3656	TRUE	2.61935862415222e-06	0.0065723316168888	24.1741804586525
IgD+ CD24+ B cell %lymphocyte	ME/CFS	rs3810559	20	3207749	G	T	0.5444	-0.1107	0.02469	7.52004e-06	3656	TRUE	1.29184853453479e-05	0.0060789289771872	22.3482599677497
IgD+ CD24+ B cell %lymphocyte	ME/CFS	rs4937689	11	132141201	G	A	0.1134	-0.1736	0.03911	1.874e-06	3656	TRUE	1.53280665311266e-05	0.0060599664373248	22.2781220337963
IgD+ CD24+ B cell %lymphocyte	ME/CFS	rs8014978	14	94936964	C	T	0.5737	-0.11	0.02481	3.70101e-09	3656	TRUE	1.64265677587018e-05	0.00591855	21.7551520574018
IgD- CD24- B cell %lymphocyte	ME/CFS	rs451367	19	16412842	C	T	0.7674	-0.1313	0.0296	9.51305e-06	3656	TRUE	1.42969920115248e-05	0.0061544741669112	22.6277102641707
IgD- CD24- B cell %lymphocyte	ME/CFS	rs496760	15	54695686	A	G	0.6422	0.1187	0.02657	5.57301e-06	3656	TRUE	1.00932462936994e-05	0.0064750342657208	23.8139714883337
IgD- CD24- B cell %lymphocyte	ME/CFS	rs55756125	1	59740965	C	T	0.2289	0.1417	0.0299	8.15305e-06	3656	TRUE	2.81258279783163e-06	0.0070880405257662	26.0845887029743
IgD- CD24- B cell %lymphocyte	ME/CFS	rs58904842	16	3463156	A	C	0.4768	-0.1174	0.02499	5.19505e-06	3656	TRUE	4.65347571523121e-06	0.0068765431345152	25.3008711452899
IgD- CD24- B cell %lymphocyte	ME/CFS	rs6687573	1	35281308	A	C	0.2311	0.1339	0.02945	2.72101e-06	3656	TRUE	6.47479935512004e-06	0.0063717826947918	23.4317962808193
IgD- CD24- B cell %lymphocyte	ME/CFS	rs6991364	8	145050345	A	G	0.5149	-0.1156	0.02534	2.99799e-06	3656	TRUE	5.7678195903548e-06	0.0066757464008928	24.5571144170482
IgD- CD24- B cell %lymphocyte	ME/CFS	rs72990172	2	238526279	A	G	0.1711	0.1576	0.03306	1.92699e-06	3656	TRUE	2.33575781372969e-06	0.0070452201921408	25.9258881729377
IgD- CD24- B cell %lymphocyte	ME/CFS	rs807894	6	164610887	G	T	0.5868	0.1202	0.02568	2.243e-06	3656	TRUE	4.36256275951452e-06	0.0070063099982208	25.7816912547077
IgD- CD24- B cell %lymphocyte	ME/CFS	rs8098848	18	60857793	T	C	0.6704	-0.1264	0.02668	2.21702e-06	3656	TRUE	2.94820311891231e-06	0.0070606608662528	25.983112752684
IgD+ CD24- B cell %lymphocyte	ME/CFS	rs12542190	8	130594761	C	A	0.1943	-0.1572	0.03051	9.48506e-06	3656	TRUE	3.61647948059916e-07	0.0077371540390368	28.4920079127428
IgD+ CD24- B cell %lymphocyte	ME/CFS	rs2994690	14	95363646	C	G	0.2462	0.1312	0.02819	6.67806e-06	3656	TRUE	5.663927357898e-06	0.0063891318038528	23.4960066949162
IgD+ CD24- B cell %lymphocyte	ME/CFS	rs34712193	3	1814140	T	A	0.1644	0.1567	0.03246	4.05602e-06	3656	TRUE	1.96895183793556e-06	0.0067463401284192	24.8185612851716
IgD+ CD24- B cell %lymphocyte	ME/CFS	rs520786	3	187559064	A	T	0.3489	-0.1136	0.02562	3.38197e-06	3656	TRUE	1.14257216776327e-05	0.0058632082963968	21.5505182926792
IgD+ CD24- B cell %lymphocyte	ME/CFS	rs6131010	20	44724305	G	A	0.6172	-0.1285	0.0258	3.44096e-06	3656	TRUE	7.58214628883182e-07	0.00780250575192	28.7345575682206
IgD+ CD24- B cell %lymphocyte	ME/CFS	rs73426855	17	77637123	C	T	0.1469	-0.1549	0.03435	1.44501e-06	3656	TRUE	1.02052057612124e-05	0.0060138773817278	22.1076607135616
IgD+ CD24- B cell %lymphocyte	ME/CFS	rs9354413	6	67039330	C	T	0.2964	0.1258	0.02705	2.72402e-07	3656	TRUE	4.60556752570924e-06	0.0066007807562112	24.2795166494656
IgD+ CD24- B cell %lymphocyte	ME/CFS	rs9900847	17	2717218	C	T	0.6041	-0.1133	0.02454	6.64003e-07	3656	TRUE	7.06490479972636e-06	0.0061402231241582	22.5749907760649
CD24+ CD27+ B cell %lymphocyte	ME/CFS	rs11657759	17	2715961	C	A	0.4903	-0.1352	0.02397	7.91808e-06	3656	TRUE	2.4103599731833e-08	0.0091360802502528	33.6910412913763
CD24+ CD27+ B cell %lymphocyte	ME/CFS	rs12636848	3	147613080	G	T	0.3031	0.1237	0.02646	7.93999e-06	3656	TRUE	3.91746228208447e-06	0.0064643638927182	23.7744725056261
CD24+ CD27+ B cell %lymphocyte	ME/CFS	rs1332199	9	9503477	C	T	0.7592	-0.1323	0.02906	2.41102e-06	3656	TRUE	1.07779430989953e-05	0.0063997405250688	23.5352715094489
CD24+ CD27+ B cell %lymphocyte	ME/CFS	rs35057381	5	26412301	C	T	0.2211	0.1315	0.02938	5.47797e-06	3656	TRUE	1.11001638193825e-05	0.005955962404755	21.8934833909605
CD24+ CD27+ B cell %lymphocyte	ME/CFS	rs4689417	4	4392393	A	C	0.2961	-0.1241	0.02671	3.50598e-06	3656	TRUE	6.23183512685031e-06	0.0064198211801598	23.6095959766096
CD24+ CD27+ B cell %lymphocyte	ME/CFS	rs6486433	11	9594690	G	T	0.5003	-0.1102	0.02464	3.02601e-06	3656	TRUE	1.38237938865608e-05	0.0060720178140728	22.3226969058927
CD24+ CD27+ B cell %lymphocyte	ME/CFS	rs6997704	8	140978857	G	A	0.4707	0.1127	0.02386	2.48502e-06	3656	TRUE	2.7108374810778e-06	0.0063288371390958	23.2728610536253
CD24+ CD27+ B cell %lymphocyte	ME/CFS	rs9578529	13	23613190	G	A	0.2676	-0.1323	0.02804	1.80701e-08	3656	TRUE	7.45259424251289e-06	0.0068609480157792	25.2430956164389
CD20- B cell %lymphocyte	ME/CFS	rs11662133	18	74434633	C	T	0.1705	0.1453	0.03219	8.96706e-06	3657	TRUE	1.06035503274423e-05	0.005971755221355	21.9578924931987
CD20- B cell %lymphocyte	ME/CFS	rs38201	7	15911408	A	T	0.2594	-0.1242	0.02794	6.52199e-06	3657	TRUE	1.1432242454213e-05	0.0059268899968992	21.7919413780331
CD20- B cell %lymphocyte	ME/CFS	rs4244568	15	39319915	G	T	0.3414	-0.1244	0.02611	7.83303e-06	3657	TRUE	2.69671684159994e-06	0.0069591468271488	25.6139327722114
CD20- B cell %lymphocyte	ME/CFS	rs4647601	4	185570032	A	C	0.4584	0.1097	0.02451	2.99999e-06	3657	TRUE	1.30788992254647e-05	0.0059753935704192	21.9713509691969
CD20- B cell %lymphocyte	ME/CFS	rs77553819	13	24882401	C	G	0.2863	-0.1257	0.02688	1.98701e-06	3657	TRUE	4.93572542294024e-06	0.0064571012416638	23.7540875867321
CD20- CD38- B cell %lymphocyte	ME/CFS	rs11203884	8	17516564	T	C	0.1643	-0.1469	0.03262	8.97491e-06	3658	TRUE	9.55309127380254e-06	0.0059259987133022	21.7946061035595
CD20- CD38- B cell %lymphocyte	ME/CFS	rs2339996	5	173070505	A	G	0.7802	-0.1476	0.02879	6.83502e-06	3658	TRUE	5.51096728472929e-07	0.0074719910788992	27.5232528844705
CD20- CD38- B cell %lymphocyte	ME/CFS	rs308820	11	88142031	C	T	0.7571	-0.1261	0.02837	6.03698e-06	3658	TRUE	1.04285269430222e-05	0.0058484519990078	21.5077274197949
CD20- CD38- B cell %lymphocyte	ME/CFS	rs34666228	11	123385425	T	G	0.2346	0.1512	0.02817	8.77991e-06	3658	TRUE	2.32106447769087e-07	0.0082101301857792	30.2647131945715
CD20- CD38- B cell %lymphocyte	ME/CFS	rs4619804	3	18674644	C	A	0.6963	0.1217	0.02734	2.60699e-06	3658	TRUE	1.0163787025224e-05	0.0062640085122318	23.0455727848128
CD20- CD38- B cell %lymphocyte	ME/CFS	rs6125184	20	46576714	A	G	0.5914	-0.1164	0.02472	3.12299e-07	3658	TRUE	3.38092695740305e-06	0.0065481050602368	24.0976661498817
CD20- CD38- B cell %lymphocyte	ME/CFS	rs709082	3	191447446	C	A	0.3682	0.1135	0.02504	8.46292e-08	3658	TRUE	1.29119894381027e-05	0.00599356368702	22.044594520961
IgD- CD38- B cell %B cell	ME/CFS	rs17405603	5	144608340	T	A	0.2841	-0.1414	0.02769	7.44801e-06	3657	TRUE	5.38752132007505e-07	0.0081330306827448	29.9699738624163
IgD- CD38- B cell %B cell	ME/CFS	rs61790670	1	84127219	A	C	0.2301	0.1305	0.02908	1.77501e-06	3657	TRUE	1.02245077982116e-05	0.006033953476395	22.187981202535
IgD- CD38- B cell %B cell	ME/CFS	rs7215243	17	78261805	G	A	0.1328	0.1743	0.03642	3.47296e-07	3657	TRUE	2.52129491902191e-06	0.0069974872224768	25.7560433826242
IgD- CD38- B cell Absolute Count	ME/CFS	rs4697617	4	25771115	A	G	0.7103	0.1401	0.02742	1.409e-06	3656	TRUE	3.76807218561087e-07	0.0080778647264382	29.7568898412221
IgD- CD38- B cell Absolute Count	ME/CFS	rs61790670	1	84127219	A	C	0.23	0.142	0.0294	3.38602e-07	3656	TRUE	2.01120893034149e-06	0.00714209	26.2849217202269
IgD+ CD38+ B cell %B cell	ME/CFS	rs4903967	14	81485149	A	G	0.6906	-0.1368	0.02733	2.28802e-06	3657	TRUE	7.86687923947272e-07	0.0079974047043072	29.4661670572847
IgD+ CD38+ B cell %B cell	ME/CFS	rs8059803	16	81603001	A	G	0.6504	-0.122	0.02577	5.77697e-07	3657	TRUE	4.73938620674994e-06	0.00676864307712	24.9079836982981
CD11c+ monocyte Absolute Count	ME/CFS	rs2587473	10	72515785	T	C	0.2432	-0.1429	0.0311	9.7681e-06	3020	TRUE	6.95287814472598e-06	0.0075169064824832	22.8578440401755
CD11c+ monocyte Absolute Count	ME/CFS	rs34936922	12	115758242	G	T	0.3124	-0.1256	0.02836	4.55198e-06	3020	TRUE	1.11524893602166e-05	0.0067772915324928	20.5934335478722
CD11c+ monocyte %monocyte	ME/CFS	rs10227905	7	122075261	G	T	0.3971	0.1214	0.0271	7.19598e-06	3043	TRUE	1.03349606216912e-05	0.0070568768739128	21.6124791780685
CD11c+ monocyte %monocyte	ME/CFS	rs11921245	3	65576520	C	T	0.1456	0.1661	0.03726	8.53395e-06	3043	TRUE	1.11960133437395e-05	0.0068642307621888	21.0184009018587
CD11c+ monocyte %monocyte	ME/CFS	rs1381984	20	52655304	A	G	0.1661	-0.1569	0.0349	7.22404e-06	3043	TRUE	9.32750883420032e-06	0.0068196092180238	20.8808307377898
CD11c+ monocyte %monocyte	ME/CFS	rs35149557	20	5421681	C	T	0.198	0.1579	0.03301	7.70602e-06	3043	TRUE	2.49279920540574e-06	0.00791833395672	24.271846145915
CD11c+ monocyte %monocyte	ME/CFS	rs4922033	8	19326303	T	C	0.3899	0.1211	0.02694	6.72992e-06	3043	TRUE	7.9017507696748e-06	0.0069770613554558	21.3663176914142
CD11c+ monocyte %monocyte	ME/CFS	rs703009	10	26889823	T	C	0.1687	-0.1616	0.03583	1.79602e-06	3043	TRUE	1.44102083262221e-05	0.0073246279798272	22.4385477009717
CD11c+ monocyte %monocyte	ME/CFS	rs8065103	17	45062476	G	A	0.7212	0.1465	0.02963	8.10793e-07	3043	TRUE	1.39030619704342e-06	0.00863085325272	26.4749259422053
CD62L- monocyte Absolute Count	ME/CFS	rs11249570	5	177033794	A	G	0.4581	-0.1525	0.02632	6.08303e-06	3019	TRUE	1.28164470725104e-08	0.011546467189875	35.2426
CD62L- monocyte Absolute Count	ME/CFS	rs11935230	4	136447876	C	G	0.1686	0.1842	0.03607	5.45205e-06	3019	TRUE	3.98498590102143e-07	0.0095121094290912	28.9736345297739
CD62L- monocyte Absolute Count	ME/CFS	rs1907980	4	4859590	T	G	0.3596	0.1274	0.02798	6.86894e-06	3019	TRUE	7.44866245183524e-06	0.0074754933239168	22.7234322241451
CD62L- monocyte Absolute Count	ME/CFS	rs278949	4	40461712	A	G	0.5561	0.1235	0.02741	4.36797e-06	3019	TRUE	1.3021335832495e-05	0.007530120932555	22.8907449310858
CD62L- monocyte Absolute Count	ME/CFS	rs435806	19	2993427	C	T	0.2448	-0.1417	0.03127	1.213e-06	3019	TRUE	6.62570746455878e-06	0.0074240876556288	22.566004452122
CD62L- monocyte Absolute Count	ME/CFS	rs4484736	8	66059237	A	G	0.7173	-0.1386	0.03012	6.12506e-07	3019	TRUE	6.35667110158444e-06	0.0077908186557432	23.6894601726347
CD62L- monocyte Absolute Count	ME/CFS	rs4899265	14	69321561	C	A	0.3475	0.139	0.02858	3.498e-07	3019	TRUE	1.87572402356352e-06	0.0087618319875	26.6681085932056
CD62L- monocyte Absolute Count	ME/CFS	rs4987369	1	169662742	T	G	0.2774	0.2378	0.03006	7.66302e-09	3019	TRUE	5.38739934437282e-15	0.0226703440017632	69.982965761394
CD62L- monocyte Absolute Count	ME/CFS	rs530377	9	135337621	C	T	0.2211	0.1627	0.03256	3.6116e-15	3019	TRUE	1.21698637699057e-06	0.0091174952967582	27.7605903623838
CD62L- monocyte %monocyte	ME/CFS	rs11249570	5	177033794	A	G	0.4578	-0.1315	0.02634	5.66304e-06	3042	TRUE	9.92898901429845e-07	0.00858453553902	26.3229584105887
CD62L- monocyte %monocyte	ME/CFS	rs1816932	4	56771414	A	G	0.2855	0.1467	0.02962	1.281e-06	3042	TRUE	1.2093731439861e-06	0.008780081941755	26.9278780789863
CD62L- monocyte %monocyte	ME/CFS	rs2399610	5	5737796	G	A	0.4988	-0.1315	0.02718	6.29506e-07	3042	TRUE	2.25234887230994e-06	0.00864607519832	26.5133046284665
CD62L- monocyte %monocyte	ME/CFS	rs4899389	14	71667863	A	G	0.132	-0.1913	0.03943	1.37101e-06	3042	TRUE	2.03856688348107e-06	0.00838597555488	25.7089604002934
CD62L- monocyte %monocyte	ME/CFS	rs4987360	1	169664867	G	A	0.2763	0.3359	0.02969	7.76694e-07	3042	TRUE	7.51190956869229e-29	0.0451221163338222	143.653168642006
CD62L- monocyte %monocyte	ME/CFS	rs530377	9	135337621	C	T	0.2206	0.1614	0.03252	7.28199e-07	3042	TRUE	1.44456099633555e-06	0.0089578330891488	27.4779555302837
CD62L- monocyte %monocyte	ME/CFS	rs9807014	17	76108637	T	C	0.1333	-0.2057	0.0397	2.34498e-07	3042	TRUE	4.55554441355358e-07	0.0097768178731278	30.0149773008449
CD62L- monocyte %monocyte	ME/CFS	rs9824107	3	174360449	A	C	0.106	-0.1976	0.04346	4.36918e-29	3042	TRUE	7.80472009631787e-06	0.00740026480128	22.6645285084499
CD11c+ CD62L- monocyte Absolute Count	ME/CFS	rs1268974	10	80852378	G	A	0.5486	0.117	0.02571	6.42096e-06	3017	TRUE	8.3982552224491e-06	0.00677983425912	20.5807342584501
CD11c+ CD62L- monocyte Absolute Count	ME/CFS	rs34142458	17	2792530	G	A	0.8397	-0.1581	0.03498	5.50795e-06	3017	TRUE	1.04791458950935e-05	0.0067290136776702	20.4254191630963
CD11c+ CD62L- monocyte Absolute Count	ME/CFS	rs4899265	14	69321561	C	A	0.3474	0.1241	0.02747	6.43902e-06	3017	TRUE	9.73638979245613e-06	0.0069831350674488	21.2022101253922
CD11c+ CD62L- monocyte %monocyte	ME/CFS	rs10804278	2	220533049	T	C	0.387	0.1244	0.02742	7.32302e-06	3040	TRUE	1.02950469187875e-05	0.00734247025632	22.4714203744166
CD11c+ CD62L- monocyte %monocyte	ME/CFS	rs11921245	3	65576520	C	T	0.1456	0.1689	0.03761	7.18208e-06	3040	TRUE	9.62384137275498e-06	0.0070976063628288	21.7166644661684
CD11c+ CD62L- monocyte %monocyte	ME/CFS	rs4468691	17	45064678	G	A	0.7286	0.1484	0.03016	5.93595e-06	3040	TRUE	1.56290881468623e-06	0.0087095718808448	26.6921566308376
CD11c+ CD62L- monocyte %monocyte	ME/CFS	rs4922033	8	19326303	T	C	0.3901	0.1227	0.02728	9.12998e-07	3040	TRUE	7.80553839512887e-06	0.0071639691136542	21.9211808296801
CD62L- HLA DR++ monocyte Absolute Count	ME/CFS	rs10759491	9	113852341	T	C	0.4032	-0.1197	0.02688	9.52906e-06	3018	TRUE	9.3703259452564e-06	0.0068955297159168	20.9413191114284
CD62L- HLA DR++ monocyte Absolute Count	ME/CFS	rs10887149	10	124167004	A	G	0.3101	0.1276	0.02858	9.92293e-06	3018	TRUE	1.15997241217308e-05	0.0069665740161248	21.1585901167576
CD62L- HLA DR++ monocyte Absolute Count	ME/CFS	rs1320172	3	61569753	T	C	0.2179	0.1401	0.03165	8.65307e-06	3018	TRUE	1.97714320843132e-05	0.0066899948334318	20.3129177323114
CD62L- HLA DR++ monocyte Absolute Count	ME/CFS	rs3797612	5	178631699	C	T	0.4606	0.1137	0.02564	8.75004e-06	3018	TRUE	1.9693011944384e-05	0.0064237081423032	19.4991606743785
CD62L- HLA DR++ monocyte Absolute Count	ME/CFS	rs4899265	14	69321561	C	A	0.3474	0.1267	0.02759	8.36392e-06	3018	TRUE	6.89154885433253e-06	0.0072788054065272	22.1138394401622
CD62L- HLA DR++ monocyte Absolute Count	ME/CFS	rs7437802	4	148180897	T	C	0.6269	-0.1209	0.02713	4.52699e-06	3018	TRUE	1.32207851662646e-05	0.0068376381846318	20.7642955046692
CD62L- HLA DR++ monocyte Absolute Count	ME/CFS	rs938447	12	108746427	C	T	0.6473	0.1364	0.02743	6.93905e-07	3018	TRUE	7.96326077612764e-07	0.0084951255748832	25.8408197425183
CD62L- HLA DR++ monocyte %monocyte	ME/CFS	rs11766800	7	50435617	T	A	0.1981	-0.1541	0.03378	9.97493e-06	3041	TRUE	7.85760377928253e-06	0.0075446650212318	23.1025379091886
CD62L- HLA DR++ monocyte %monocyte	ME/CFS	rs2955643	3	9386094	A	G	0.4513	0.1248	0.02633	5.52993e-06	3041	TRUE	5.59910615709589e-06	0.0077136416667648	23.6239839724027
CD62L- HLA DR++ monocyte %monocyte	ME/CFS	rs356651	2	101541798	T	C	0.8576	-0.176	0.03878	5.28896e-06	3041	TRUE	7.83914128423927e-06	0.00756571701248	23.1674926945423
CD62L- HLA DR++ monocyte %monocyte	ME/CFS	rs6430066	2	145504787	C	T	0.329	0.1271	0.02872	5.87801e-06	3041	TRUE	1.22870734298171e-05	0.00713246279438	21.8312651183316
CD62L- HLA DR++ monocyte %monocyte	ME/CFS	rs765044	19	2560423	G	T	0.2292	0.1523	0.03151	2.23501e-06	3041	TRUE	1.74551594331179e-06	0.0081957012974688	25.112551211555
CD62L- HLA DR++ monocyte %monocyte	ME/CFS	rs9919190	1	165676784	G	C	0.271	-0.1352	0.02971	1.40101e-06	3041	TRUE	7.08929482322221e-06	0.00722237772672	22.1084817174296
CD11c+ HLA DR++ monocyte Absolute Count	ME/CFS	rs2587473	10	72515785	T	C	0.2433	-0.1584	0.03131	7.66408e-06	3019	TRUE	7.19540497999222e-07	0.0092386006175232	28.1327654473016
CD11c+ HLA DR++ monocyte Absolute Count	ME/CFS	rs506388	1	229571061	G	T	0.632	0.1258	0.02806	5.88803e-06	3019	TRUE	1.20159317186523e-05	0.00736132809728	22.3738279578838
CD11c+ HLA DR++ monocyte Absolute Count	ME/CFS	rs56186608	1	45056124	T	C	0.3741	-0.1271	0.02801	2.31201e-06	3019	TRUE	1.05202406685648e-05	0.0075650840328558	22.9978391125868
CD11c+ HLA DR++ monocyte Absolute Count	ME/CFS	rs6808893	3	188133439	T	C	0.5711	-0.1285	0.02714	4.46601e-07	3019	TRUE	2.96315804359558e-06	0.008089179217355	24.6040805155284
CD11c+ HLA DR++ monocyte %monocyte	ME/CFS	rs11785252	8	117400280	A	C	0.7429	-0.1459	0.03084	7.41293e-06	3042	TRUE	3.09025053822159e-06	0.0081315439648158	24.9225524842814
CD11c+ HLA DR++ monocyte %monocyte	ME/CFS	rs2587473	10	72515785	T	C	0.2431	-0.1412	0.03166	8.46798e-06	3042	TRUE	1.29633812521078e-05	0.0073370732209632	22.4695634238117
CD11c+ HLA DR++ monocyte %monocyte	ME/CFS	rs6038180	20	5465449	C	T	0.2936	0.1304	0.02905	5.39498e-06	3042	TRUE	1.27447408065661e-05	0.0070532929200128	21.5943215521552
CD11c+ HLA DR++ monocyte %monocyte	ME/CFS	rs6808893	3	188133439	T	C	0.5717	-0.1582	0.02739	3.58798e-06	3042	TRUE	1.15664573066256e-08	0.0122562954243128	37.7214634902853
CD11c+ HLA DR++ monocyte %monocyte	ME/CFS	rs6942832	7	24465888	T	A	0.4196	0.1238	0.02716	2.32097e-06	3042	TRUE	7.28331529447967e-06	0.0074650748792192	22.8645129339552
CD11c+ HLA DR++ monocyte %monocyte	ME/CFS	rs9897015	17	45202758	A	G	0.3922	-0.1267	0.02729	8.47208e-09	3042	TRUE	4.68090448268048e-06	0.0076533488675448	23.4456180517011
Myeloid Dendritic Cell Absolute Count	ME/CFS	rs10746769	9	88374754	C	T	0.8078	-0.1438	0.03219	8.21391e-06	3387	TRUE	9.50356310179255e-06	0.0064210344490208	21.8756660150131
Myeloid Dendritic Cell Absolute Count	ME/CFS	rs16938204	8	73348626	T	C	0.2938	0.1297	0.02755	7.97003e-06	3387	TRUE	3.5749496159806e-06	0.0069805469513208	23.7952553272515
Myeloid Dendritic Cell Absolute Count	ME/CFS	rs206131	13	32875763	T	C	0.3106	-0.1238	0.02757	7.34294e-06	3387	TRUE	9.66001396983651e-06	0.0065636288536032	22.3646771094238
Myeloid Dendritic Cell Absolute Count	ME/CFS	rs4681269	3	145530567	G	A	0.4244	-0.1157	0.02587	3.16701e-06	3387	TRUE	1.35749298521646e-05	0.0065402277810272	22.2844161966705
Myeloid Dendritic Cell Absolute Count	ME/CFS	rs569911	1	160798209	C	T	0.4349	0.1529	0.02614	2.60898e-06	3387	TRUE	6.75128309061158e-09	0.0114910491292718	39.3493668098022
Myeloid Dendritic Cell Absolute Count	ME/CFS	rs6048352	20	22780354	G	A	0.6811	-0.1264	0.02708	1.81301e-06	3387	TRUE	4.05343718442022e-06	0.0069404805754368	23.6577227128008
Myeloid Dendritic Cell Absolute Count	ME/CFS	rs62504404	8	38806068	A	G	0.4846	0.1205	0.0252	5.432e-09	3387	TRUE	2.51516702593791e-06	0.00725323775502	24.7315939315891
Myeloid Dendritic Cell %Dendritic Cell	ME/CFS	rs10735429	12	108726677	G	A	0.7411	-0.1364	0.02991	9.16495e-06	3410	TRUE	7.36860996402511e-06	0.0071394967462368	24.5063680461022
Myeloid Dendritic Cell %Dendritic Cell	ME/CFS	rs12628370	22	27665142	T	C	0.1474	-0.1675	0.03597	4.35101e-06	3410	TRUE	6.81290457871827e-06	0.0070518396795	24.2033477558172
Myeloid Dendritic Cell %Dendritic Cell	ME/CFS	rs1330145	9	110467582	G	T	0.5802	0.1193	0.02592	3.34996e-06	3410	TRUE	9.38610029340528e-06	0.0069331571100408	23.7931611554543
Myeloid Dendritic Cell %Dendritic Cell	ME/CFS	rs196051	6	22056131	G	A	0.3971	0.1185	0.02668	5.313e-06	3410	TRUE	1.08698177761994e-05	0.006723754799355	23.0696711684402
Myeloid Dendritic Cell %Dendritic Cell	ME/CFS	rs34547718	8	130647985	G	T	0.2875	-0.1378	0.02808	2.14699e-06	3410	TRUE	1.09957236660717e-06	0.0077794903875	26.7203741343284
Myeloid Dendritic Cell %Dendritic Cell	ME/CFS	rs4752481	10	122700529	T	G	0.4535	0.1266	0.02587	9.67297e-07	3410	TRUE	2.60767670661143e-06	0.00794446881678	27.2915667284213
Myeloid Dendritic Cell %Dendritic Cell	ME/CFS	rs7577824	2	111876763	A	G	0.4757	-0.1227	0.02584	1.034e-06	3410	TRUE	5.94433205333129e-06	0.0075098650036158	25.7872789157908
Myeloid Dendritic Cell %Dendritic Cell	ME/CFS	rs876036	7	50307710	C	T	0.2645	0.1584	0.02961	9.42193e-08	3410	TRUE	1.58871302639131e-07	0.00976222253952	33.5976420734079
Plasmacytoid Dendritic Cell Absolute Count	ME/CFS	rs10853636	18	51412543	G	A	0.4413	0.1138	0.02422	3.14101e-06	3374	TRUE	3.43098259351359e-06	0.0063859735967928	21.671899144112
Plasmacytoid Dendritic Cell Absolute Count	ME/CFS	rs11776881	8	131805603	C	A	0.4092	0.1139	0.02439	2.72703e-06	3374	TRUE	5.98811526632114e-06	0.0062726861078112	21.2850117530674
Plasmacytoid Dendritic Cell Absolute Count	ME/CFS	rs12616455	2	85696551	A	G	0.7121	0.1321	0.02633	1.424e-06	3374	TRUE	6.58840956612994e-07	0.0071551424021438	24.3010174201873
Plasmacytoid Dendritic Cell Absolute Count	ME/CFS	rs2164210	2	136580287	C	T	0.3244	0.1937	0.02628	1.243e-06	3374	TRUE	6.56889364762694e-13	0.0164459787035232	56.3831157084599
Plasmacytoid Dendritic Cell Absolute Count	ME/CFS	rs217667	14	62358847	T	C	0.1457	0.1614	0.03341	5.57301e-07	3374	TRUE	1.84863878914913e-06	0.0064849557132792	22.0100045700634
Plasmacytoid Dendritic Cell Absolute Count	ME/CFS	rs6708784	2	111927379	G	A	0.4784	0.1169	0.02406	9.51481e-13	3374	TRUE	3.6792333714252e-06	0.0068200533459968	23.1551391670545
Plasmacytoid Dendritic Cell Absolute Count	ME/CFS	rs876039	7	50308811	C	G	0.2619	-0.1971	0.02752	2.11787e-13	3374	TRUE	2.15839335404025e-12	0.0150194471823198	51.4178434832072
Dendritic Cell Absolute Count	ME/CFS	rs138192280	9	88411604	T	C	0.1679	0.1545	0.0336	9.57789e-06	3374	TRUE	4.84550772247189e-06	0.006669805681395	22.6415998288382
Dendritic Cell Absolute Count	ME/CFS	rs2322660	2	136557319	T	C	0.3254	0.1262	0.02779	4.39805e-06	3374	TRUE	1.16429315023848e-05	0.0069921798567392	23.7436503506317
Dendritic Cell Absolute Count	ME/CFS	rs28854187	8	73320315	A	G	0.2964	0.1282	0.02716	2.452e-06	3374	TRUE	3.78567282923758e-06	0.0068550413073792	23.2747486519104
Dendritic Cell Absolute Count	ME/CFS	rs62504404	8	38806068	A	G	0.4843	0.125	0.02491	5.77205e-06	3374	TRUE	7.74713188420053e-07	0.0078047971875	26.5247967755226
Dendritic Cell Absolute Count	ME/CFS	rs911228	1	160145298	A	G	0.5697	0.1199	0.02567	3.08901e-06	3374	TRUE	6.77871150855225e-06	0.0070483250991582	23.935658537194
Dendritic Cell Absolute Count	ME/CFS	rs9590896	13	32877696	A	G	0.3103	-0.1209	0.02728	5.47797e-07	3374	TRUE	1.22999024837751e-05	0.0062564013196542	21.2294049268739
CD62L- Dendritic Cell Absolute Count	ME/CFS	rs35519924	15	81119490	A	G	0.3276	0.128	0.02738	7.54797e-06	3387	TRUE	3.84594189788841e-06	0.00721807736832	24.6108348014591
CD62L- Dendritic Cell Absolute Count	ME/CFS	rs6048352	20	22780354	G	A	0.6811	-0.1219	0.02717	8.67801e-06	3387	TRUE	9.47681802331967e-06	0.0064550975006238	21.9924685685006
CD62L- Dendritic Cell Absolute Count	ME/CFS	rs9855547	3	163257483	G	T	0.8091	0.1447	0.03248	3.039e-06	3387	TRUE	1.8319848697227e-05	0.0064680770907342	22.0369778235448
CD62L- Dendritic Cell %Dendritic Cell	ME/CFS	rs1515318	1	105108278	A	G	0.435	-0.1257	0.02658	6.40103e-06	3410	TRUE	3.73358233496699e-06	0.0077667308595	26.6762056790378
CD62L- Dendritic Cell %Dendritic Cell	ME/CFS	rs2024391	16	11907102	T	C	0.1736	0.1625	0.0348	3.25499e-06	3410	TRUE	3.7917422365189e-06	0.00757664	26.0183267967745
CD62L- Dendritic Cell %Dendritic Cell	ME/CFS	rs2332920	14	73286458	G	A	0.3752	0.1217	0.02693	4.34901e-06	3410	TRUE	1.01488615810487e-05	0.0069440845916288	23.8309242421048
CD62L- Dendritic Cell %Dendritic Cell	ME/CFS	rs341029	1	77072414	A	G	0.7375	-0.137	0.02939	3.13098e-06	3410	TRUE	3.78689572500401e-06	0.0072671221875	24.9476500361034
CD62L- Dendritic Cell %Dendritic Cell	ME/CFS	rs62300075	4	43118540	C	A	0.3707	0.1381	0.027	2.34401e-06	3410	TRUE	5.89744798489548e-07	0.0088981079578622	30.597007395386
CD62L- Dendritic Cell %Dendritic Cell	ME/CFS	rs7163051	15	68361528	A	G	0.3702	0.1266	0.02752	3.32499e-07	3410	TRUE	7.36297155853348e-06	0.0074737140560352	25.6622095189587
CD86+ myeloid Dendritic Cell Absolute Count	ME/CFS	rs12134798	1	120115384	T	C	0.1673	0.1639	0.03471	8.52806e-06	3387	TRUE	3.0602525019606e-06	0.0074846657159582	25.5266519048741
CD86+ myeloid Dendritic Cell Absolute Count	ME/CFS	rs16938204	8	73348626	T	C	0.2938	0.1278	0.02818	5.94005e-06	3387	TRUE	8.07454691928651e-06	0.0067775262448608	23.0984768720706
CD86+ myeloid Dendritic Cell Absolute Count	ME/CFS	rs6656063	1	157964856	T	C	0.2499	0.1405	0.02956	2.093e-06	3387	TRUE	3.78991111400706e-06	0.007400619330195	25.237872318443
CD86+ myeloid Dendritic Cell Absolute Count	ME/CFS	rs923967	8	116153312	A	T	0.4074	-0.1177	0.0264	2.44602e-06	3387	TRUE	2.04209557403272e-05	0.0066890677260792	22.7949713600193
CD86+ myeloid Dendritic Cell %Dendritic Cell	ME/CFS	rs1996740	4	78748977	G	A	0.4776	-0.1204	0.02608	4.635e-06	3410	TRUE	5.28294836341498e-06	0.0072335328135168	24.831499293413
CD86+ myeloid Dendritic Cell %Dendritic Cell	ME/CFS	rs6656063	1	157964856	T	C	0.2501	0.1357	0.02958	4.06602e-06	3410	TRUE	8.27994451361034e-06	0.0069072748307102	23.7037207366991
CD86+ myeloid Dendritic Cell %Dendritic Cell	ME/CFS	rs950485	1	82817239	C	A	0.4919	0.1227	0.02577	2.01002e-06	3410	TRUE	3.1946321877095e-06	0.0075256694448462	25.8419595131388
CD86+ plasmacytoid Dendritic Cell Absolute Count	ME/CFS	rs10248630	7	67115438	G	T	0.5221	-0.1133	0.02489	5.53095e-06	3374	TRUE	6.37244497464047e-06	0.0064059056691102	21.7399781656171
CD86+ plasmacytoid Dendritic Cell Absolute Count	ME/CFS	rs1991164	2	1732855	C	T	0.5529	-0.117	0.02506	4.67498e-06	3374	TRUE	4.6952874340406e-06	0.00676788513102	22.9768130934931
CD86+ plasmacytoid Dendritic Cell Absolute Count	ME/CFS	rs2725015	8	4465101	G	A	0.266	-0.1473	0.02834	3.13798e-06	3374	TRUE	2.39835422330929e-07	0.00847253137752	28.8134990800493
CD86+ plasmacytoid Dendritic Cell Absolute Count	ME/CFS	rs56164117	1	45173351	C	T	0.3543	-0.1223	0.02608	2.86603e-06	3374	TRUE	3.35748960120986e-06	0.0068436036376158	23.2356
CD86+ plasmacytoid Dendritic Cell Absolute Count	ME/CFS	rs9513487	13	99428046	G	T	0.3251	0.1234	0.0269	2.16601e-07	3374	TRUE	6.57757141713979e-06	0.0066821575746488	22.6838121488884
CD86+ plasmacytoid Dendritic Cell %Dendritic Cell	ME/CFS	rs10170363	2	15272805	T	C	0.2944	0.1318	0.02687	9.75102e-06	3410	TRUE	1.79536771829364e-06	0.0072170081206272	24.7743604355442
CD86+ plasmacytoid Dendritic Cell %Dendritic Cell	ME/CFS	rs11811863	1	247577856	T	C	0.2186	-0.1537	0.03086	9.1939e-06	3410	TRUE	8.21751781752419e-07	0.0080705158572152	27.7280980967698
CD86+ plasmacytoid Dendritic Cell %Dendritic Cell	ME/CFS	rs1915087	3	121838791	C	T	0.2025	0.1569	0.03084	3.80803e-06	3410	TRUE	7.15756198678835e-07	0.007951180309875	27.3148074552603
CD86+ plasmacytoid Dendritic Cell %Dendritic Cell	ME/CFS	rs34692286	13	28137152	C	G	0.3865	-0.114	0.02574	1.68702e-06	3410	TRUE	1.0864216533547e-05	0.00616316	21.1343191000992
CD86+ plasmacytoid Dendritic Cell %Dendritic Cell	ME/CFS	rs513617	1	34413398	T	C	0.3594	0.1173	0.0264	9.80189e-07	3410	TRUE	1.91010223026453e-05	0.0063356478038712	21.7295585454708
CD86+ plasmacytoid Dendritic Cell %Dendritic Cell	ME/CFS	rs55966096	8	4474949	C	T	0.3085	-0.1321	0.02729	1.36101e-06	3410	TRUE	1.57941884133893e-06	0.007445313403755	25.5639597723431
CD86+ plasmacytoid Dendritic Cell %Dendritic Cell	ME/CFS	rs6463191	7	43492179	A	G	0.3198	-0.1275	0.02658	1.065e-06	3410	TRUE	2.6828017493572e-06	0.0070723777995	24.2743408500212
CD86+ plasmacytoid Dendritic Cell %Dendritic Cell	ME/CFS	rs6930632	6	155772981	T	C	0.1789	-0.1504	0.03249	3.84601e-07	3410	TRUE	7.27020287375559e-06	0.0066455673059328	22.7996097195593
CD86+ plasmacytoid Dendritic Cell %Dendritic Cell	ME/CFS	rs9513487	13	99428046	G	T	0.326	0.131	0.0268	6.62598e-07	3410	TRUE	1.54702118810155e-06	0.00754137	25.8962724701683
CD62L- myeloid Dendritic Cell Absolute Count	ME/CFS	rs13148506	4	43123482	T	C	0.3691	0.1304	0.02714	5.03802e-06	3387	TRUE	2.73287930741098e-06	0.0079193538983808	27.0210018221373
CD62L- myeloid Dendritic Cell Absolute Count	ME/CFS	rs35519924	15	81119490	A	G	0.3276	0.1281	0.02803	2.29198e-06	3387	TRUE	6.31909299871783e-06	0.0072293600197728	24.6495843868009
CD62L- myeloid Dendritic Cell Absolute Count	ME/CFS	rs4997747	12	127036550	C	T	0.2917	0.1346	0.02844	1.61901e-06	3387	TRUE	2.93480907920033e-06	0.0074864130752952	25.5326562716332
CD62L- myeloid Dendritic Cell %Dendritic Cell	ME/CFS	rs17637703	3	45440721	G	A	0.2437	0.1393	0.03014	9.14092e-06	3410	TRUE	6.00636860453885e-06	0.0071528951345838	24.5526894314367
CD62L- myeloid Dendritic Cell %Dendritic Cell	ME/CFS	rs3012723	9	134645623	C	T	0.9157	0.2018	0.04542	7.75104e-06	3410	TRUE	1.11540531253294e-05	0.0062871396683448	21.5621361512499
CD62L- myeloid Dendritic Cell %Dendritic Cell	ME/CFS	rs62300075	4	43118540	C	A	0.3707	0.1382	0.02676	8.52393e-06	3410	TRUE	4.5643362531374e-07	0.0089109990941048	30.6417333710201
CD62L- myeloid Dendritic Cell %Dendritic Cell	ME/CFS	rs6492701	13	95043651	C	A	0.7111	-0.1278	0.02853	3.94103e-06	3410	TRUE	8.31773167689524e-06	0.0067107324423672	23.0246886889477
CD62L- myeloid Dendritic Cell %Dendritic Cell	ME/CFS	rs7300606	12	108719667	C	T	0.7405	-0.1337	0.02998	2.524e-07	3410	TRUE	1.10558261362297e-05	0.006869976242955	23.574837610305
CD62L- plasmacytoid Dendritic Cell Absolute Count	ME/CFS	rs1472757	5	6455872	C	T	0.6057	-0.1252	0.02495	8.00903e-06	3374	TRUE	6.31269408840422e-07	0.0074872615447008	25.437503167994
CD62L- plasmacytoid Dendritic Cell Absolute Count	ME/CFS	rs170697	14	83856849	A	G	0.507	0.1127	0.02415	5.425e-06	3374	TRUE	4.32624934735992e-06	0.00634940027358	21.5469881751257
CD62L- plasmacytoid Dendritic Cell Absolute Count	ME/CFS	rs17224524	2	182346146	C	T	0.2945	-0.129	0.02753	3.764e-06	3374	TRUE	3.54391346762012e-06	0.0069149928195	23.4797178678138
CD62L- plasmacytoid Dendritic Cell Absolute Count	ME/CFS	rs4462104	1	36975893	C	T	0.2011	-0.1397	0.03017	3.16403e-06	3374	TRUE	4.6630995107679e-06	0.0062708628098622	21.2787857409976
CD62L- plasmacytoid Dendritic Cell Absolute Count	ME/CFS	rs4928176	3	98972835	A	G	0.525	0.111	0.02436	2.44101e-06	3374	TRUE	8.2795446094259e-06	0.0061451	20.8493945735321
CD62L- plasmacytoid Dendritic Cell Absolute Count	ME/CFS	rs61936377	12	63530291	C	T	0.2503	0.1364	0.02822	2.87098e-06	3374	TRUE	2.42129118317782e-06	0.0069824381391072	23.7103373690059
CD62L- plasmacytoid Dendritic Cell Absolute Count	ME/CFS	rs6535445	4	84151427	C	T	0.3435	-0.2794	0.02525	1.39601e-06	3374	TRUE	9.9350747844218e-28	0.03520823635758	123.054712396738
CD62L- plasmacytoid Dendritic Cell Absolute Count	ME/CFS	rs7114664	11	22793001	C	T	0.1046	0.1874	0.0397	5.45306e-07	3374	TRUE	3.05320078934418e-06	0.0065783646476768	22.3291347828348
CD62L- plasmacytoid Dendritic Cell Absolute Count	ME/CFS	rs9900969	17	76194489	T	G	0.2107	0.1321	0.02954	5.62471e-28	3374	TRUE	1.66544773466519e-05	0.0058041986695182	19.6860194816992
CD62L- plasmacytoid Dendritic Cell %Dendritic Cell	ME/CFS	rs11000032	10	73619601	A	G	0.2843	0.1292	0.02767	9.80099e-06	3410	TRUE	5.76379262221115e-06	0.0067930201039328	23.3089506848065
CD62L- plasmacytoid Dendritic Cell %Dendritic Cell	ME/CFS	rs1835019	5	66583829	T	C	0.7415	0.1261	0.02791	6.43799e-06	3410	TRUE	8.47862319181275e-06	0.006095816310155	20.9019564721855
CD62L- plasmacytoid Dendritic Cell %Dendritic Cell	ME/CFS	rs3827963	20	20371744	G	A	0.3408	0.1206	0.02628	5.46097e-06	3410	TRUE	5.70098333419818e-06	0.0065349368635392	22.4175621844514
CD62L- plasmacytoid Dendritic Cell %Dendritic Cell	ME/CFS	rs4462104	1	36975893	C	T	0.2009	-0.1401	0.03077	4.61902e-06	3410	TRUE	6.71999941496204e-06	0.0063021296534238	21.6138712779745
CD62L- plasmacytoid Dendritic Cell %Dendritic Cell	ME/CFS	rs62297340	4	5407389	A	C	0.1132	0.1816	0.03899	3.30803e-06	3410	TRUE	5.70128043319704e-06	0.0066211556186112	22.7152998836802
CD62L- plasmacytoid Dendritic Cell %Dendritic Cell	ME/CFS	rs6535445	4	84151427	C	T	0.344	-0.3029	0.02564	3.12802e-06	3410	TRUE	2.43295863622559e-31	0.04140862638848	147.216637471151
CD62L- plasmacytoid Dendritic Cell %Dendritic Cell	ME/CFS	rs8044705	16	48914991	C	T	0.4141	0.1095	0.02473	1.34803e-31	3410	TRUE	1.32440549595153e-05	0.005818177446795	19.9443887313844
CD62L- CD86+ myeloid Dendritic Cell Absolute Count	ME/CFS	rs162588	3	364098	A	G	0.2046	-0.1544	0.03158	8.53709e-06	3387	TRUE	2.72424053241597e-06	0.0077591795854848	26.4702100099991
CD62L- CD86+ myeloid Dendritic Cell Absolute Count	ME/CFS	rs2788088	1	2897093	A	G	0.6884	-0.1286	0.02736	8.03304e-06	3387	TRUE	5.47629102824125e-06	0.0070949647730048	24.188069255919
CD62L- CD86+ myeloid Dendritic Cell Absolute Count	ME/CFS	rs61808511	1	120116588	G	T	0.1676	0.1553	0.03474	2.711e-06	3387	TRUE	1.01500763871157e-05	0.0067294410484832	22.9334875012917
CD62L- CD86+ myeloid Dendritic Cell Absolute Count	ME/CFS	rs6656063	1	157964856	T	C	0.2499	0.1319	0.02958	1.06101e-06	3387	TRUE	1.48664547499408e-05	0.0065223636410478	22.2231483799297
CD62L- CD86+ myeloid Dendritic Cell %Dendritic Cell	ME/CFS	rs162588	3	364098	A	G	0.2048	-0.1411	0.03136	7.09594e-06	3410	TRUE	1.68617069051585e-05	0.0064847068332032	22.2441275333708
CD62L- CD86+ myeloid Dendritic Cell %Dendritic Cell	ME/CFS	rs2788088	1	2897093	A	G	0.6886	-0.1283	0.02719	4.37603e-06	3410	TRUE	5.03398017094199e-06	0.0070594186022712	24.2295450979291
CD62L- CD86+ myeloid Dendritic Cell %Dendritic Cell	ME/CFS	rs4761369	12	77743499	T	C	0.1861	0.1553	0.03329	2.488e-06	3410	TRUE	4.31434906547248e-06	0.0073061793464622	25.0827180493082
CD62L- CD86+ myeloid Dendritic Cell %Dendritic Cell	ME/CFS	rs500809	20	3013136	A	G	0.5667	0.1195	0.02597	6.85394e-06	3410	TRUE	6.7667080821462e-06	0.007013062477155	24.0693165428416
CD62L- CD86+ myeloid Dendritic Cell %Dendritic Cell	ME/CFS	rs72659736	8	60780923	T	G	0.2557	0.1382	0.03068	3.19198e-06	3410	TRUE	1.47921121486788e-05	0.0072698395993848	24.9570470838775
Plasmacytoid Dendritic Cell %Dendritic Cell	ME/CFS	rs10735429	12	108726677	G	A	0.7411	0.1338	0.02924	8.31802e-06	3410	TRUE	6.85239914149627e-06	0.0068699106114552	23.5746108329616
Plasmacytoid Dendritic Cell %Dendritic Cell	ME/CFS	rs10910893	1	181160955	T	G	0.0707	-0.2262	0.04889	8.76193e-06	3410	TRUE	6.3133375924498e-06	0.0067234247386488	23.0685310416045
Plasmacytoid Dendritic Cell %Dendritic Cell	ME/CFS	rs196051	6	22056131	G	A	0.3971	-0.1221	0.02607	3.85798e-06	3410	TRUE	3.49310652066327e-06	0.0071384922849438	24.5028954371252
Plasmacytoid Dendritic Cell %Dendritic Cell	ME/CFS	rs203393	20	56242563	A	G	0.5792	-0.1217	0.02505	4.91802e-06	3410	TRUE	2.53726155780896e-06	0.0072196382379008	24.7834546919271
Plasmacytoid Dendritic Cell %Dendritic Cell	ME/CFS	rs2164210	2	136580287	C	T	0.3238	0.1236	0.02777	3.77703e-06	3410	TRUE	1.75672476180914e-05	0.0066898895559552	22.9526945985713
Plasmacytoid Dendritic Cell %Dendritic Cell	ME/CFS	rs28595889	12	61698548	T	A	0.677	0.1222	0.02739	2.90503e-06	3410	TRUE	1.03117296847288e-05	0.00653075811128	22.4031330863641
Plasmacytoid Dendritic Cell %Dendritic Cell	ME/CFS	rs4752481	10	122700529	T	G	0.4535	-0.1258	0.0253	1.23501e-06	3410	TRUE	1.77417461220994e-06	0.00784438201982	26.9450209615006
Plasmacytoid Dendritic Cell %Dendritic Cell	ME/CFS	rs62234997	3	20754619	G	A	0.085	0.2108	0.04552	6.93107e-07	3410	TRUE	4.06707814648161e-06	0.00691212	23.7204614119801
Plasmacytoid Dendritic Cell %Dendritic Cell	ME/CFS	rs7593638	2	111876941	C	A	0.4749	0.1305	0.02526	2.52e-07	3410	TRUE	7.6818369022261e-07	0.008493666544395	29.1943829369339
Plasmacytoid Dendritic Cell %Dendritic Cell	ME/CFS	rs876036	7	50307710	C	T	0.2645	-0.1835	0.02885	2.25201e-10	3410	TRUE	4.26453711556997e-10	0.013101182193875	45.2415466622813
HLA DR++ monocyte %monocyte	ME/CFS	rs2090888	6	109646216	T	A	0.6394	0.1173	0.02647	9.56908e-06	3595	TRUE	1.19517079127379e-05	0.0063448940467512	22.9427737787418
HLA DR++ monocyte %monocyte	ME/CFS	rs2113347	8	3175873	C	G	0.2826	-0.1283	0.02784	9.67208e-06	3595	TRUE	4.76804417036658e-06	0.0066744708130872	24.1425121239482
HLA DR++ monocyte %monocyte	ME/CFS	rs7624992	3	3233271	T	C	0.1139	-0.1735	0.03914	4.20397e-06	3595	TRUE	1.42310717852814e-05	0.006076246928555	21.9654225455751
HLA DR++ monocyte %monocyte	ME/CFS	rs9296042	6	32736005	T	C	0.5013	-0.1923	0.02928	2.85102e-06	3595	TRUE	1.12077778095085e-10	0.0184895200099998	67.6842955325409
HLA DR++ monocyte %monocyte	ME/CFS	rs9439731	1	19059471	C	T	0.3644	-0.1231	0.02626	5.86138e-11	3595	TRUE	3.43496849360123e-06	0.0070195352352608	25.3994826638081
HLA DR++ monocyte %leukocyte	ME/CFS	rs9296042	6	32736005	T	C	0.5013	-0.1611	0.02972	9.19602e-06	3595	TRUE	1.07876025682483e-07	0.0129765172781502	47.2376
HLA DR++ monocyte %leukocyte	ME/CFS	rs9615878	22	48806386	A	G	0.1097	0.1791	0.04031	6.34498e-08	3595	TRUE	1.47339615116926e-05	0.0062656216770942	22.6543220974129
HLA DR++ monocyte Absolute Count	ME/CFS	rs10753675	1	165314847	T	C	0.5617	0.1115	0.0249	8.22792e-06	3579	TRUE	8.69848839721933e-06	0.006121468583595	22.0313573856093
HLA DR++ monocyte Absolute Count	ME/CFS	rs16901587	8	127636944	A	G	0.202	-0.1396	0.03069	7.80998e-06	3579	TRUE	8.76931493681616e-06	0.00628282687872	22.6157626667468
HLA DR++ monocyte Absolute Count	ME/CFS	rs35842632	9	25608163	T	G	0.2923	0.1193	0.02672	5.61798e-06	3579	TRUE	1.36498308942798e-05	0.0058882859729358	21.1871549525046
HLA DR++ monocyte Absolute Count	ME/CFS	rs74827437	4	109128418	G	A	0.1018	0.1903	0.04129	4.20504e-06	3579	TRUE	7.10077574643582e-06	0.0066225981118968	23.8469622937157
CD4 regulatory T cell %CD4+ T cell	ME/CFS	rs2909902	19	47667326	A	T	0.2784	-0.1357	0.02779	7.56206e-06	3437	TRUE	2.57885674517279e-06	0.0073987004838912	25.6039722842956
CD4 regulatory T cell %CD4+ T cell	ME/CFS	rs6016476	20	39570656	G	A	0.3688	0.1213	0.02643	4.56604e-06	3437	TRUE	6.90104455850856e-06	0.0068502985600128	23.6930802270053
CD4 regulatory T cell %CD4+ T cell	ME/CFS	rs73018933	11	128174781	A	G	0.1785	-0.1478	0.03295	1.08101e-06	3437	TRUE	8.1295384164028e-06	0.00640655637342	22.1484162197918
CD4 regulatory T cell %T cell	ME/CFS	rs219948	6	12155899	A	G	0.262	0.1335	0.02947	8.88894e-06	3437	TRUE	9.49609940792599e-06	0.00689208	23.8385851174263
CD4 regulatory T cell %T cell	ME/CFS	rs509240	11	30568643	G	A	0.2629	0.1334	0.02964	7.89005e-06	3437	TRUE	9.98451569392393e-06	0.0068969750057208	23.8556409037093
CD4 regulatory T cell %T cell	ME/CFS	rs56043453	17	80189590	T	A	0.7704	0.1394	0.03038	4.622e-06	3437	TRUE	6.97659007912709e-06	0.0068745409141248	23.7775074880814
CD4 regulatory T cell %T cell	ME/CFS	rs61907712	11	128161142	G	C	0.1616	-0.1567	0.03501	6.10506e-06	3437	TRUE	1.02740280155096e-05	0.0066536601516032	23.0084127800231
CD4 regulatory T cell %T cell	ME/CFS	rs62055610	17	5640871	T	C	0.334	0.122	0.02741	6.97606e-06	3437	TRUE	1.29321141455795e-05	0.00662171	22.8972028329997
CD4 regulatory T cell %T cell	ME/CFS	rs971864	6	164597687	T	C	0.4588	0.1181	0.02572	4.56499e-06	3437	TRUE	5.26983019203208e-06	0.0069264545377632	23.9583
Resting CD4 regulatory T cell Absolute Count	ME/CFS	rs1618199	6	31275850	A	G	0.3771	0.1509	0.0328	2.40099e-06	3405	TRUE	9.46218770502467e-06	0.0106975256994558	36.7973202341237
Resting CD4 regulatory T cell Absolute Count	ME/CFS	rs3016770	11	128694040	G	T	0.89	-0.1819	0.03707	2.45002e-06	3405	TRUE	1.05471519285085e-06	0.00647855	22.1902803214952
Resting CD4 regulatory T cell Absolute Count	ME/CFS	rs6751481	2	38897810	C	T	0.4699	0.2177	0.02348	9.74002e-07	3405	TRUE	1.52391686395659e-19	0.0236107674106542	82.2903805333637
Resting CD4 regulatory T cell Absolute Count	ME/CFS	rs7899451	10	118980344	G	C	0.2803	-0.1238	0.02622	4.37502e-06	3405	TRUE	2.63377402374544e-06	0.0061836640294008	21.1739412308005
Resting CD4 regulatory T cell Absolute Count	ME/CFS	rs979640	4	132525794	G	A	0.7852	-0.1339	0.02833	3.10099e-20	3405	TRUE	2.88634013984445e-06	0.0060479155412832	20.7062864586623
Resting CD4 regulatory T cell %CD4 regulatory T cell	ME/CFS	rs10059100	5	120100784	G	A	0.3224	-0.1194	0.02467	9.37001e-06	3437	TRUE	2.01682814809485e-06	0.0062288386288128	21.5301686360571
Resting CD4 regulatory T cell %CD4 regulatory T cell	ME/CFS	rs1634783	6	31283604	A	G	0.5121	-0.1327	0.02906	1.357e-06	3437	TRUE	5.92047748340499e-06	0.0087994886477022	30.4945802172956
Resting CD4 regulatory T cell %CD4 regulatory T cell	ME/CFS	rs273421	8	132542825	C	G	0.8356	-0.1329	0.02996	5.12696e-06	3437	TRUE	1.23786954877731e-05	0.0048526637809248	16.7501830943023
Resting CD4 regulatory T cell %CD4 regulatory T cell	ME/CFS	rs6751481	2	38897810	C	T	0.4709	0.2946	0.02252	3.39782e-38	3437	TRUE	2.41204725764417e-37	0.0432475921428408	155.270556719453
Resting CD4 regulatory T cell %CD4+ T cell	ME/CFS	rs3016770	11	128694040	G	T	0.8897	-0.1657	0.03691	7.34108e-06	3437	TRUE	7.95732569771439e-06	0.0053888254371518	18.6109063019046
Resting CD4 regulatory T cell %CD4+ T cell	ME/CFS	rs6751481	2	38897810	C	T	0.4709	0.2762	0.0232	4.7841e-32	3437	TRUE	3.12197471923667e-31	0.0380140197594872	135.738109032724
CD39+ resting CD4 regulatory T cell Absolute Count	ME/CFS	rs10086961	8	132897157	C	T	0.2797	-0.1276	0.02767	7.22005e-06	3405	TRUE	8.14270096987101e-06	0.0065605043166432	22.4728292830555
CD39+ resting CD4 regulatory T cell Absolute Count	ME/CFS	rs11718018	3	60364770	C	T	0.4137	-0.1138	0.02532	8.24005e-06	3405	TRUE	8.8797872267291e-06	0.0062823182750328	21.5138861701906
CD39+ resting CD4 regulatory T cell Absolute Count	ME/CFS	rs11890666	2	38745822	A	G	0.2875	-0.1566	0.02815	4.09902e-06	3405	TRUE	5.56744451271435e-08	0.0100469959875	34.536919638491
CD39+ resting CD4 regulatory T cell Absolute Count	ME/CFS	rs12712610	2	38897249	G	A	0.2972	0.1912	0.02749	2.88403e-08	3405	TRUE	6.52113936472717e-12	0.0152716629137408	52.7754375884357
CD39+ resting CD4 regulatory T cell Absolute Count	ME/CFS	rs4321083	13	84031916	A	G	0.2137	0.1371	0.03069	4.16486e-12	3405	TRUE	1.10817082290373e-05	0.0063168083840142	21.6327488601695
CD39+ resting CD4 regulatory T cell %resting CD4 regulatory T cell	ME/CFS	rs10882701	10	97741071	C	A	0.5141	-0.3681	0.02438	9.78003e-06	3437	TRUE	8.20222530112133e-50	0.0676949284403118	249.416297611102
CD39+ resting CD4 regulatory T cell %resting CD4 regulatory T cell	ME/CFS	rs11676839	2	197121290	C	A	0.7296	-0.1237	0.02792	7.92702e-06	3437	TRUE	1.08016130903338e-05	0.0060375523233792	20.8649655520536
CD39+ resting CD4 regulatory T cell %resting CD4 regulatory T cell	ME/CFS	rs11718018	3	60364770	C	T	0.4149	-0.1175	0.02509	4.62104e-06	3437	TRUE	3.65805218008205e-06	0.006703154998875	23.1807213895958
CD39+ resting CD4 regulatory T cell %resting CD4 regulatory T cell	ME/CFS	rs4918962	10	97475574	C	A	0.5738	-0.8878	0.02028	4.26796e-06	3437	TRUE	0	0.385508773548541	2154.99030765062
CD39+ resting CD4 regulatory T cell %resting CD4 regulatory T cell	ME/CFS	rs7077127	10	18717348	T	G	0.2054	-0.1424	0.03091	2.90402e-06	3437	TRUE	8.86094190217156e-06	0.0066191004858368	22.8881088613334
CD39+ resting CD4 regulatory T cell %resting CD4 regulatory T cell	ME/CFS	rs7328393	13	44805761	G	C	0.6881	-0.1198	0.02677	6.65733e-50	3437	TRUE	1.03515806265292e-05	0.0061604234360312	21.2922236161372
CD39+ resting CD4 regulatory T cell %resting CD4 regulatory T cell	ME/CFS	rs7963011	12	10389074	T	C	0.2733	0.125	0.02724	1e-200	3437	TRUE	8.83039971943389e-06	0.0062064721875	21.4523755361836
CD39+ resting CD4 regulatory T cell %CD4 regulatory T cell	ME/CFS	rs10086961	8	132897157	C	T	0.28	-0.1275	0.02736	9.08699e-06	3437	TRUE	6.51482686170014e-06	0.00655452	22.6633234065346
CD39+ resting CD4 regulatory T cell %CD4 regulatory T cell	ME/CFS	rs11890666	2	38745822	A	G	0.2866	-0.1612	0.02787	6.844e-06	3437	TRUE	1.59833945814101e-08	0.0106259889919872	36.8922892469028
CD39+ resting CD4 regulatory T cell %CD4 regulatory T cell	ME/CFS	rs12518588	5	85325148	G	T	0.412	0.1241	0.02523	7.79704e-06	3437	TRUE	1.42302126317174e-06	0.00746187725472	25.8242457217345
CD39+ resting CD4 regulatory T cell %CD4 regulatory T cell	ME/CFS	rs12712610	2	38897249	G	A	0.2975	0.201	0.02719	3.29602e-06	3437	TRUE	2.88295850449177e-13	0.0168871129875	59.0036341486031
CD39+ resting CD4 regulatory T cell %CD4 regulatory T cell	ME/CFS	rs1410600	10	97070694	T	C	0.4069	-0.2216	0.02536	9.15398e-07	3437	TRUE	1.05352736122633e-17	0.0237020069789568	83.3929748444763
CD39+ resting CD4 regulatory T cell %CD4 regulatory T cell	ME/CFS	rs4918969	10	97562938	A	G	0.4267	0.8426	0.02078	7.94292e-09	3437	TRUE	0	0.347358147423487	1828.22359873066
CD39+ resting CD4 regulatory T cell %CD4 regulatory T cell	ME/CFS	rs7310854	12	52495599	C	T	0.2827	0.1246	0.02782	1.82684e-13	3437	TRUE	9.9799559883092e-06	0.0062964059353272	21.7651969028114
CD39+ resting CD4 regulatory T cell %CD4 regulatory T cell	ME/CFS	rs7963011	12	10389074	T	C	0.2733	0.1209	0.02721	3.58922e-18	3437	TRUE	1.71291545474589e-05	0.0058060047830382	20.0600954398079
CD39+ resting CD4 regulatory T cell %CD4 regulatory T cell	ME/CFS	rs884599	5	171129907	G	A	0.4491	-0.1114	0.02473	1e-200	3437	TRUE	8.16584248071136e-06	0.0061406763030648	21.2235500518982
Activated CD4 regulatory T cell Absolute Count	ME/CFS	rs17509082	7	120927706	A	C	0.1816	0.1467	0.03297	8.58005e-06	3405	TRUE	1.48944251231487e-05	0.0063969313237632	21.9089070686631
Activated CD4 regulatory T cell Absolute Count	ME/CFS	rs66939386	19	45564915	G	A	0.647	-0.1186	0.02662	8.952e-06	3405	TRUE	9.92451540132259e-06	0.00642507734072	22.005927979694
Activated CD4 regulatory T cell Absolute Count	ME/CFS	rs8064831	17	10150766	T	C	0.3626	-0.1164	0.02611	8.75205e-06	3405	TRUE	9.33098860797602e-06	0.0062629048718208	21.4469857100958
Activated CD4 regulatory T cell %CD4 regulatory T cell	ME/CFS	rs10897856	11	81359416	T	G	0.6676	0.1158	0.02589	7.94694e-06	3437	TRUE	9.97481637142221e-06	0.0059514728614272	20.5657055172645
Activated CD4 regulatory T cell %CD4 regulatory T cell	ME/CFS	rs11066188	12	112610714	A	G	0.4658	-0.1254	0.02574	7.91298e-06	3437	TRUE	1.40427467153987e-06	0.0078257944477152	27.0936331316317
Activated CD4 regulatory T cell %CD4 regulatory T cell	ME/CFS	rs2030207	15	92551913	C	T	0.4406	0.1108	0.02437	7.26507e-06	3437	TRUE	7.32287327542758e-06	0.0060516871889792	20.9141111526751
Activated CD4 regulatory T cell %CD4 regulatory T cell	ME/CFS	rs3793566	9	112150516	C	T	0.263	-0.1248	0.02777	5.63495e-06	3437	TRUE	1.87434543639126e-05	0.00603785115648	20.8660045522256
Activated CD4 regulatory T cell %CD4 regulatory T cell	ME/CFS	rs7035176	9	119577258	C	G	0.1759	0.1524	0.03107	4.08103e-06	3437	TRUE	1.70935625799479e-06	0.0067335747134688	23.2866314132112
Activated CD4 regulatory T cell %CD4 regulatory T cell	ME/CFS	rs76204832	3	71513336	A	C	0.475	-0.1095	0.02448	2.57602e-06	3437	TRUE	1.14319976289224e-05	0.0059801371875	20.6653528843389
Activated CD4 regulatory T cell %CD4 regulatory T cell	ME/CFS	rs7784817	7	23752731	T	C	0.0889	0.2021	0.04291	9.78994e-07	3437	TRUE	4.6089553595709e-06	0.0066165321988878	22.8791688606297
Activated CD4 regulatory T cell %CD4 regulatory T cell	ME/CFS	rs9878966	3	14636829	C	T	0.1609	0.1526	0.03307	1.15001e-06	3437	TRUE	9.13607573311604e-06	0.0062879463576888	21.7357690887341
Activated CD4 regulatory T cell %CD4+ T cell	ME/CFS	rs10511150	3	94952474	A	G	0.2376	0.1452	0.03006	9.98688e-06	3437	TRUE	2.89266226580706e-06	0.0076382268475392	26.4392582736721
Activated CD4 regulatory T cell %CD4+ T cell	ME/CFS	rs1820840	16	84640780	C	T	0.5797	-0.1138	0.02521	6.55707e-06	3437	TRUE	1.39150602395448e-05	0.0063106952791608	21.8149055051037
Activated CD4 regulatory T cell %CD4+ T cell	ME/CFS	rs3793566	9	112150516	C	T	0.263	-0.1278	0.02836	6.78907e-06	3437	TRUE	1.77420673845875e-05	0.00633162142008	21.8877042349452
Activated CD4 regulatory T cell %CD4+ T cell	ME/CFS	rs597808	12	111973358	G	A	0.5349	0.1264	0.02682	1.434e-06	3437	TRUE	3.53504396368117e-06	0.0079495598059008	27.5255539707503
Activated CD4 regulatory T cell %CD4+ T cell	ME/CFS	rs7078614	10	6075831	T	G	0.3413	0.1375	0.02638	2.536e-06	3437	TRUE	2.28387726340624e-07	0.008500791096875	29.4505705658295
Activated CD4 regulatory T cell %CD4+ T cell	ME/CFS	rs8112021	19	22667560	C	T	0.2814	0.121	0.02734	1.963e-07	3437	TRUE	1.45745973786896e-05	0.00592123151928	20.4605821124338
CD39+ activated CD4 regulatory T cell Absolute Count	ME/CFS	rs10059458	5	73681489	C	T	0.6101	0.1184	0.02655	9.22593e-06	3405	TRUE	1.79948897969224e-05	0.0066694137509888	22.8484004306351
CD39+ activated CD4 regulatory T cell Absolute Count	ME/CFS	rs10786199	10	97069472	A	G	0.2894	-0.189	0.02875	8.51805e-06	3405	TRUE	1.09634463474272e-10	0.01469187869688	50.7419578957289
CD39+ activated CD4 regulatory T cell Absolute Count	ME/CFS	rs10882701	10	97741071	C	A	0.514	-0.3631	0.02528	5.08604e-06	3405	TRUE	2.55509606936862e-45	0.06586912308888	239.958480563946
CD39+ activated CD4 regulatory T cell Absolute Count	ME/CFS	rs11002579	10	80258836	A	G	0.3366	-0.1316	0.02727	4.27996e-06	3405	TRUE	1.75652232936299e-06	0.0077344841363328	26.525611436805
CD39+ activated CD4 regulatory T cell Absolute Count	ME/CFS	rs11188757	10	98205222	C	A	0.2213	-0.2494	0.03146	3.37404e-06	3405	TRUE	7.57148619559457e-15	0.0214375170389432	74.5500381976395
CD39+ activated CD4 regulatory T cell Absolute Count	ME/CFS	rs11777493	8	113921646	A	T	0.2395	-0.1467	0.0305	2.12398e-06	3405	TRUE	3.23332885831998e-06	0.007839619048755	26.8890233223536
CD39+ activated CD4 regulatory T cell Absolute Count	ME/CFS	rs11795139	9	86150415	T	C	0.3335	0.1205	0.02712	1.46201e-06	3405	TRUE	1.00551754326163e-05	0.006455056998875	22.1092756013824
CD39+ activated CD4 regulatory T cell Absolute Count	ME/CFS	rs12707040	7	80480551	A	G	0.1783	0.1591	0.03418	1.57101e-06	3405	TRUE	5.70655137587222e-06	0.0074171145293982	25.4290509266389
CD39+ activated CD4 regulatory T cell Absolute Count	ME/CFS	rs2251521	10	109471331	T	C	0.1021	-0.197	0.04279	2.651e-07	3405	TRUE	6.66605788277187e-06	0.00711567594462	24.3881836512823
CD39+ activated CD4 regulatory T cell Absolute Count	ME/CFS	rs4321083	13	84031916	A	G	0.2137	0.1497	0.03152	5.63248e-11	3405	TRUE	2.93838955773871e-06	0.0075312383800158	25.8232855262472
CD39+ activated CD4 regulatory T cell Absolute Count	ME/CFS	rs4811602	20	36849088	A	G	0.4019	0.1348	0.02614	3.05914e-15	3405	TRUE	3.79912985752243e-07	0.0087357779954912	29.9898370774864
CD39+ activated CD4 regulatory T cell Absolute Count	ME/CFS	rs7088584	10	97607644	T	G	0.4687	0.8768	0.02116	1.80094e-45	3405	TRUE	0	0.382882791292109	2111.34954653937
CD39+ activated CD4 regulatory T cell Absolute Count	ME/CFS	rs8076447	17	75229883	A	G	0.2515	0.1337	0.02928	1e-200	3405	TRUE	7.42432010233705e-06	0.006730116844395	23.0577691017017
CD39+ activated CD4 regulatory T cell %activated CD4 regulatory T cell	ME/CFS	rs12106894	3	127066325	C	A	0.1079	-0.1875	0.04072	4.30101e-06	3437	TRUE	4.6093251723972e-06	0.006768111796875	23.4068844329242
CD39+ activated CD4 regulatory T cell %CD4 regulatory T cell	ME/CFS	rs10786199	10	97069472	A	G	0.2888	-0.1864	0.02836	2.834e-06	3437	TRUE	1.10895556623216e-10	0.0142728515428352	49.7371358051517
CD39+ activated CD4 regulatory T cell %CD4 regulatory T cell	ME/CFS	rs10882655	10	97474371	A	G	0.5319	-0.9139	0.02033	6.03295e-06	3437	TRUE	0	0.415906762370744	2445.91040728725
CD39+ activated CD4 regulatory T cell %CD4 regulatory T cell	ME/CFS	rs10882701	10	97741071	C	A	0.5141	-0.3538	0.02489	2.14299e-06	3437	TRUE	1.93132584556154e-44	0.0625374481391672	229.146363160466
CD39+ activated CD4 regulatory T cell %CD4 regulatory T cell	ME/CFS	rs12268044	10	98794615	T	C	0.3439	-0.1886	0.02672	5.61177e-11	3437	TRUE	2.58534556248477e-12	0.0160514986299768	56.0363654370114
CD39+ activated CD4 regulatory T cell %CD4 regulatory T cell	ME/CFS	rs4550723	20	36838101	C	T	0.3926	0.1177	0.02596	2.04692e-12	3437	TRUE	7.92615036055026e-06	0.0066070562492792	22.8461842406333
CD39+ activated CD4 regulatory T cell %CD4 regulatory T cell	ME/CFS	rs62390650	6	1652500	A	G	0.23	-0.138	0.02908	1.31613e-44	3437	TRUE	2.56836296629544e-06	0.00674538	23.3277514480358
CD39+ activated CD4 regulatory T cell %CD4 regulatory T cell	ME/CFS	rs7035176	9	119577258	C	G	0.1759	0.1497	0.03193	1e-200	3437	TRUE	4.87867411130126e-06	0.0064970969884542	22.4634755345862
Secreting CD4 regulatory T cell Absolute Count	ME/CFS	rs1041737	21	34318056	T	A	0.3065	-0.1244	0.02796	8.87994e-06	3405	TRUE	2.67899769518151e-05	0.00657881540408	22.5359687987634
Secreting CD4 regulatory T cell Absolute Count	ME/CFS	rs149951966	17	41137136	C	T	0.1035	0.2109	0.04394	2.857e-06	3405	TRUE	2.58304475863647e-06	0.008254177405155	28.3227466854857
Secreting CD4 regulatory T cell Absolute Count	ME/CFS	rs3184504	12	111884608	C	T	0.5289	-0.1297	0.0282	2.31798e-06	3405	TRUE	6.35231089793502e-06	0.0083829450444222	28.7683252759773
Secreting CD4 regulatory T cell Absolute Count	ME/CFS	rs6942586	7	36530276	A	G	0.6416	-0.1271	0.02687	1.65501e-06	3405	TRUE	3.31382029789062e-06	0.0074293950660608	25.471469016038
Secreting CD4 regulatory T cell Absolute Count	ME/CFS	rs7162344	15	26030485	A	G	0.4314	-0.1209	0.02578	4.39805e-06	3405	TRUE	4.30403116914608e-06	0.0071708327536248	24.5785928391542
Secreting CD4 regulatory T cell %CD4 regulatory T cell	ME/CFS	rs10059100	5	120100784	G	A	0.3224	0.1188	0.02585	6.76893e-06	3437	TRUE	6.50390678753754e-06	0.0061663945254912	21.3129894968173
Secreting CD4 regulatory T cell %CD4 regulatory T cell	ME/CFS	rs12744266	1	248047667	A	G	0.2979	0.1243	0.02583	7.07099e-06	3437	TRUE	2.77267148804132e-06	0.0064631127034782	22.3452117584254
Secreting CD4 regulatory T cell %CD4 regulatory T cell	ME/CFS	rs273421	8	132542825	C	G	0.8356	0.1507	0.03147	4.48301e-06	3437	TRUE	2.34519288790784e-06	0.0062395999339872	21.5675989623075
Secreting CD4 regulatory T cell %CD4 regulatory T cell	ME/CFS	rs4759006	12	56009543	A	G	0.1565	0.1495	0.03323	1.75902e-06	3437	TRUE	8.1959019146215e-06	0.005900812428875	20.3896059332967
Secreting CD4 regulatory T cell %CD4 regulatory T cell	ME/CFS	rs562562	18	24263725	A	G	0.3714	0.1197	0.02486	1.547e-06	3437	TRUE	1.80375733572831e-06	0.0066901302414072	23.1353760582473
Secreting CD4 regulatory T cell %CD4 regulatory T cell	ME/CFS	rs6751481	2	38897810	C	T	0.4709	-0.2879	0.02374	1.54e-06	3437	TRUE	2.41265628481963e-32	0.0413028269182958	147.987513104156
Secreting CD4 regulatory T cell %CD4 regulatory T cell	ME/CFS	rs7825970	8	3414155	T	G	0.5701	0.1091	0.0242	8.15004e-06	3437	TRUE	1.27373102047344e-05	0.0058344239452638	20.1588615967907
Secreting CD4 regulatory T cell %CD4 regulatory T cell	ME/CFS	rs9265947	6	31315165	C	T	0.5804	0.1387	0.03104	3.53021e-33	3437	TRUE	1.23886592945823e-05	0.0093701339876192	32.490853901905
Secreting CD4 regulatory T cell %CD4+ T cell	ME/CFS	rs10905879	10	6177083	T	C	0.1286	0.1904	0.03733	9.88599e-06	3437	TRUE	4.23127468250822e-07	0.0081249820080128	28.1379334001428
Secreting CD4 regulatory T cell %CD4+ T cell	ME/CFS	rs11124653	2	39112166	A	C	0.5911	0.1191	0.026	6.71506e-06	3437	TRUE	5.28955726995365e-06	0.0068569595659998	23.7162776662226
Secreting CD4 regulatory T cell %CD4+ T cell	ME/CFS	rs12642085	4	57549528	T	C	0.342	-0.1178	0.02612	9.09892e-06	3437	TRUE	7.59547716590033e-06	0.00624557713248	21.5883894012403
Secreting CD4 regulatory T cell %CD4+ T cell	ME/CFS	rs12712610	2	38897249	G	A	0.2975	-0.1818	0.02763	3.597e-06	3437	TRUE	8.25133959393104e-11	0.0138150051795	48.1193113267962
Secreting CD4 regulatory T cell %CD4+ T cell	ME/CFS	rs2668533	4	54555201	T	C	0.7284	-0.1342	0.02819	4.79104e-06	3437	TRUE	2.35537314730786e-06	0.0071258180687232	24.6528568387716
Secreting CD4 regulatory T cell %CD4+ T cell	ME/CFS	rs358809	3	55349822	A	G	0.5422	-0.1137	0.02558	2.44298e-06	3437	TRUE	1.9999862450265e-05	0.0064178007050808	22.1875406358896
Secreting CD4 regulatory T cell %CD4+ T cell	ME/CFS	rs7651919	3	4597367	T	G	0.4529	-0.1153	0.02483	1.996e-06	3437	TRUE	7.00788828874011e-06	0.0065880615156062	22.7800677940643
Secreting CD4 regulatory T cell %CD4+ T cell	ME/CFS	rs9689649	6	162101178	C	A	0.1834	-0.1407	0.03179	3.54601e-07	3437	TRUE	1.70654458625856e-05	0.0059296204776312	20.4897427387885
Secreting CD4 regulatory T cell %CD4+ T cell	ME/CFS	rs9838548	3	126747367	C	T	0.3134	0.1279	0.0271	5.43e-11	3437	TRUE	3.0063359584857e-06	0.0070400197230008	24.3539198244039
CD39+ secreting CD4 regulatory T cell Absolute Count	ME/CFS	rs10786199	10	97069472	A	G	0.2894	-0.1932	0.02906	7.80998e-06	3405	TRUE	6.72442998279092e-11	0.0153521063321472	53.0577663185658
CD39+ secreting CD4 regulatory T cell Absolute Count	ME/CFS	rs10882324	10	82674931	T	C	0.3499	-0.1185	0.02675	9.73509e-06	3405	TRUE	1.56269229843798e-05	0.006388380934155	21.8794344810181
CD39+ secreting CD4 regulatory T cell Absolute Count	ME/CFS	rs10882655	10	97474371	A	G	0.532	-0.9594	0.02046	9.67409e-06	3405	TRUE	0	0.45833910175872	2879.52844362443
CD39+ secreting CD4 regulatory T cell Absolute Count	ME/CFS	rs10882701	10	97741071	C	A	0.514	-0.4069	0.02528	3.74197e-06	3405	TRUE	3.21502312167978e-56	0.08271890249688	306.876949675642
CD39+ secreting CD4 regulatory T cell Absolute Count	ME/CFS	rs11188757	10	98205222	C	A	0.2213	-0.2549	0.03174	1.62301e-06	3405	TRUE	3.36522031690639e-15	0.0223934627784062	77.9505362673766
CD39+ secreting CD4 regulatory T cell Absolute Count	ME/CFS	rs11655883	17	75234757	G	A	0.2902	0.1294	0.02794	2.50599e-06	3405	TRUE	5.63775806680455e-06	0.0068981391609312	23.6374217895589
CD39+ secreting CD4 regulatory T cell Absolute Count	ME/CFS	rs149951966	17	41137136	C	T	0.1035	0.2069	0.04388	3.39313e-11	3405	TRUE	3.88449914592266e-06	0.007944043629555	27.2500561059895
CD39+ secreting CD4 regulatory T cell Absolute Count	ME/CFS	rs56216441	18	65545793	T	A	0.1373	-0.1636	0.03693	1.32801e-15	3405	TRUE	1.27217016144829e-05	0.0063405499704032	21.7145738901184
CD39+ secreting CD4 regulatory T cell Absolute Count	ME/CFS	rs6005121	22	27065117	G	A	0.8974	-0.2011	0.04185	3.19374e-56	3405	TRUE	2.86757723459671e-06	0.0074471064684408	25.5326476576316
CD39+ secreting CD4 regulatory T cell Absolute Count	ME/CFS	rs7937686	11	130313067	G	C	0.9091	0.1946	0.04346	1e-200	3405	TRUE	1.60081820494181e-05	0.0062588019401208	21.4328469462808
CD39+ secreting CD4 regulatory T cell %secreting CD4 regulatory T cell	ME/CFS	rs10247216	7	97140811	T	C	0.6721	0.1234	0.02734	5.83902e-06	3437	TRUE	1.16735940770994e-05	0.0067117477692408	23.2106375320203
CD39+ secreting CD4 regulatory T cell %secreting CD4 regulatory T cell	ME/CFS	rs10882701	10	97741071	C	A	0.5141	-0.4034	0.02502	6.53401e-06	3437	TRUE	2.08236328853689e-56	0.0813010746771128	303.983365842874
CD39+ secreting CD4 regulatory T cell %secreting CD4 regulatory T cell	ME/CFS	rs2569847	6	1651973	G	A	0.2277	-0.1352	0.02979	2.23301e-06	3437	TRUE	7.01562860190565e-06	0.0064288374403968	22.2259435860371
CD39+ secreting CD4 regulatory T cell %secreting CD4 regulatory T cell	ME/CFS	rs282011	1	91858207	T	C	0.3099	0.1314	0.02772	9.06192e-07	3437	TRUE	2.91549194989178e-06	0.0073850651297208	25.5564346550016
CD39+ secreting CD4 regulatory T cell %secreting CD4 regulatory T cell	ME/CFS	rs35796547	3	74432399	G	A	0.3363	0.131	0.02663	8.342e-07	3437	TRUE	1.2514218662451e-06	0.00766074968382	26.5178215570303
CD39+ secreting CD4 regulatory T cell %secreting CD4 regulatory T cell	ME/CFS	rs5769126	22	47135205	C	A	0.6062	0.1277	0.02586	1.422e-14	3437	TRUE	1.60211967350012e-06	0.0077858034163448	26.9540940123905
CD39+ secreting CD4 regulatory T cell %secreting CD4 regulatory T cell	ME/CFS	rs7910217	10	96999873	A	G	0.2076	0.2459	0.03182	2.03704e-56	3437	TRUE	2.70961434113389e-14	0.0198938513813088	69.7224270974159
CD39+ secreting CD4 regulatory T cell %CD4 regulatory T cell	ME/CFS	rs10882701	10	97741071	C	A	0.5141	-0.3962	0.02472	7.93396e-06	3437	TRUE	8.9207460234555e-56	0.0784248038231672	292.313858109619
CD39+ secreting CD4 regulatory T cell %CD4 regulatory T cell	ME/CFS	rs2569847	6	1651973	G	A	0.2277	-0.1367	0.02941	3.46298e-06	3437	TRUE	4.1824677510134e-06	0.0065722804959438	22.7251394946351
CD39+ secreting CD4 regulatory T cell %CD4 regulatory T cell	ME/CFS	rs282011	1	91858207	T	C	0.3099	0.1225	0.02738	3.12702e-06	3437	TRUE	1.02263909285984e-05	0.006418532974875	22.1900885839873
CD39+ secreting CD4 regulatory T cell %CD4 regulatory T cell	ME/CFS	rs7080854	10	116367153	A	G	0.684	-0.1276	0.02732	5.27959e-15	3437	TRUE	4.49244340874376e-06	0.00703840946688	24.3483098935904
CD39+ secreting CD4 regulatory T cell %CD4 regulatory T cell	ME/CFS	rs7910217	10	96999873	A	G	0.2076	0.2468	0.03142	8.02786e-56	3437	TRUE	1.01853078343526e-14	0.0200397418378752	70.2441886186297
Activated & resting CD4 regulatory T cell Absolute Count	ME/CFS	rs2524084	6	31241639	G	A	0.358	-0.1389	0.03113	7.97793e-06	3405	TRUE	1.45123414086751e-05	0.00886854842712	30.4497150701813
Activated & resting CD4 regulatory T cell Absolute Count	ME/CFS	rs55732147	2	241675786	A	G	0.262	0.1242	0.02777	5.02898e-06	3405	TRUE	9.55543228434292e-06	0.00596528009568	20.4216691420527
Activated & resting CD4 regulatory T cell Absolute Count	ME/CFS	rs6074425	20	1295889	A	G	0.2535	0.1319	0.02841	5.72598e-06	3405	TRUE	5.02436635681085e-06	0.006584569143555	22.5558090799937
Activated & resting CD4 regulatory T cell Absolute Count	ME/CFS	rs66762238	17	20792822	C	T	0.486	-0.1109	0.0244	3.57503e-06	3405	TRUE	6.66688847286975e-06	0.00614458386648	21.039296620206
Activated & resting CD4 regulatory T cell Absolute Count	ME/CFS	rs6751481	2	38897810	C	T	0.4699	0.1507	0.02494	2.53898e-06	3405	TRUE	4.80403417828287e-09	0.0113140931379102	38.9424575399343
Activated & resting CD4 regulatory T cell Absolute Count	ME/CFS	rs8064831	17	10150766	T	C	0.3626	-0.1151	0.02518	8.44501e-06	3405	TRUE	5.50962541042244e-06	0.0061237929974648	20.9676692364158
Activated & resting CD4 regulatory T cell Absolute Count	ME/CFS	rs9272226	6	32602396	T	C	0.7159	0.1634	0.03206	3.67003e-07	3405	TRUE	4.79425001121261e-07	0.0108606969652728	37.3647590985734
Activated & resting CD4 regulatory T cell Absolute Count	ME/CFS	rs9709738	18	60137303	C	G	0.7336	-0.1302	0.02762	1.67598e-09	3405	TRUE	5.20680660918106e-06	0.0066259096146432	22.6983677517539
Activated & resting CD4 regulatory T cell %CD4 regulatory T cell	ME/CFS	rs10059100	5	120100784	G	A	0.3224	-0.1187	0.02599	8.27694e-06	3437	TRUE	7.43282344997216e-06	0.0061560177590912	21.2769019889809
Activated & resting CD4 regulatory T cell %CD4 regulatory T cell	ME/CFS	rs273421	8	132542825	C	G	0.8356	-0.1485	0.03164	7.03008e-06	3437	TRUE	3.71791403933207e-06	0.00605875160088	20.9386739734799
Activated & resting CD4 regulatory T cell %CD4 regulatory T cell	ME/CFS	rs4759006	12	56009543	A	G	0.1565	-0.1503	0.0334	2.81501e-06	3437	TRUE	8.15598917867946e-06	0.005964133906395	20.6097190929101
Activated & resting CD4 regulatory T cell %CD4 regulatory T cell	ME/CFS	rs562562	18	24263725	A	G	0.3714	-0.1195	0.02499	5.098e-06	3437	TRUE	2.12206374883423e-06	0.00666779259342	23.0576109257504
Activated & resting CD4 regulatory T cell %CD4 regulatory T cell	ME/CFS	rs6751481	2	38897810	C	T	0.4709	0.2886	0.02387	1.81001e-06	3437	TRUE	3.69597773977319e-32	0.0415039184579448	148.739220377069
Activated & resting CD4 regulatory T cell %CD4 regulatory T cell	ME/CFS	rs7825970	8	3414155	T	G	0.5701	-0.1086	0.02433	6.58704e-06	3437	TRUE	1.55865649262911e-05	0.0057810687252408	19.9734388941285
Activated & resting CD4 regulatory T cell %CD4 regulatory T cell	ME/CFS	rs9265947	6	31315165	C	T	0.5804	-0.1408	0.0312	5.48656e-33	3437	TRUE	1.01137661900876e-05	0.0096560207101952	33.491828933323
Activated & resting CD4 regulatory T cell %CD4+ T cell	ME/CFS	rs1247730	11	79922768	T	C	0.2232	0.1384	0.02948	3.37404e-06	3437	TRUE	3.38476534348311e-06	0.0066421026496512	22.9681796081851
Activated & resting CD4 regulatory T cell %CD4+ T cell	ME/CFS	rs13006059	2	43022720	G	A	0.7496	-0.1319	0.02909	5.93403e-06	3437	TRUE	6.98331088430048e-06	0.0065310572267648	22.5816637119152
Activated & resting CD4 regulatory T cell %CD4+ T cell	ME/CFS	rs461709	19	47666711	A	G	0.2789	-0.1276	0.02704	2.46598e-06	3437	TRUE	5.67571785478038e-06	0.0065490054864608	22.6441303800882
Activated & resting CD4 regulatory T cell %CD4+ T cell	ME/CFS	rs514150	10	8084573	C	T	0.6045	-0.1167	0.02507	2.79299e-06	3437	TRUE	4.34521732944812e-06	0.006512001632955	22.5153455763602
Activated & resting CD4 regulatory T cell %CD4+ T cell	ME/CFS	rs6724848	2	38678651	A	G	0.4951	0.1161	0.02487	3.145e-06	3437	TRUE	5.40943680782551e-06	0.0067389577283358	23.3053737252107
Activated & resting CD4 regulatory T cell %CD4+ T cell	ME/CFS	rs6751481	2	38897810	C	T	0.4709	0.2086	0.02476	5.19278e-17	3437	TRUE	2.24490695958685e-16	0.0216832838870648	76.1328912460998
Activated & secreting CD4 regulatory T cell Absolute Count	ME/CFS	rs10905876	10	6174601	G	A	0.3802	-0.1232	0.02732	6.98908e-06	3405	TRUE	8.40140571735974e-06	0.0071534425847808	24.5185572072528
Activated & secreting CD4 regulatory T cell Absolute Count	ME/CFS	rs149951966	17	41137136	C	T	0.1035	0.2078	0.04392	2.90703e-06	3405	TRUE	3.59445005756241e-06	0.00801330597342	27.4895625029599
Activated & secreting CD4 regulatory T cell Absolute Count	ME/CFS	rs7162344	15	26030485	A	G	0.4314	-0.1207	0.02577	6.74792e-06	3405	TRUE	4.4274960075777e-06	0.0071471275375992	24.4967564530777
Activated & secreting CD4 regulatory T cell Absolute Count	ME/CFS	rs9709738	18	60137303	C	G	0.7336	-0.1302	0.02894	2.33297e-06	3405	TRUE	1.40711631675422e-05	0.0066259096146432	22.6983677517539
Activated & secreting CD4 regulatory T cell %CD4 regulatory T cell	ME/CFS	rs10059100	5	120100784	G	A	0.3224	0.1214	0.02435	9.00098e-06	3437	TRUE	9.76060785587802e-07	0.0064392576055808	22.2622019282535
Activated & secreting CD4 regulatory T cell %CD4 regulatory T cell	ME/CFS	rs13000564	2	41596014	C	T	0.2959	0.1141	0.02487	4.61604e-06	3437	TRUE	7.31668093129481e-06	0.0054247608108078	18.7356900221202
Activated & secreting CD4 regulatory T cell %CD4 regulatory T cell	ME/CFS	rs1634783	6	31283604	A	G	0.5121	0.1281	0.0284	6.51493e-07	3437	TRUE	7.68636517619242e-06	0.0081999999379998	28.3998787913577
Activated & secreting CD4 regulatory T cell %CD4 regulatory T cell	ME/CFS	rs273421	8	132542825	C	G	0.8356	0.1317	0.02963	6.75103e-06	3437	TRUE	1.1886759284781e-05	0.0047654266596192	16.4476205050339
Activated & secreting CD4 regulatory T cell %CD4 regulatory T cell	ME/CFS	rs6751481	2	38897810	C	T	0.4709	-0.2903	0.02227	6.28782e-38	3437	TRUE	4.29299624551675e-37	0.0419943167156942	150.573718335239
Activated & secreting CD4 regulatory T cell %CD4+ T cell	ME/CFS	rs11221698	11	129253988	T	C	0.2104	-0.1382	0.0306	9.941e-06	3437	TRUE	6.986243206906e-06	0.0063459837676032	21.9376703416038
Activated & secreting CD4 regulatory T cell %CD4+ T cell	ME/CFS	rs11256966	10	6185310	G	C	0.3848	-0.1567	0.02626	7.42899e-06	3437	TRUE	3.88122482344845e-09	0.0116257071452288	40.4040294578248
Activated & secreting CD4 regulatory T cell %CD4+ T cell	ME/CFS	rs12642085	4	57549528	T	C	0.342	-0.1149	0.02598	6.53296e-06	3437	TRUE	1.13587960456014e-05	0.00594185504472	20.5322718617545
Activated & secreting CD4 regulatory T cell %CD4+ T cell	ME/CFS	rs12712610	2	38897249	G	A	0.2975	-0.1572	0.02752	3.093e-06	3437	TRUE	1.73644703121131e-08	0.0103292	35.8512564022089
Activated & secreting CD4 regulatory T cell %CD4+ T cell	ME/CFS	rs1465510	15	39046198	A	G	0.6891	-0.1198	0.0267	2.80899e-06	3437	TRUE	1.25206527423968e-05	0.0061495962570552	21.2545701681359
Activated & secreting CD4 regulatory T cell %CD4+ T cell	ME/CFS	rs17465223	12	23612754	A	G	0.1318	-0.1728	0.03682	1.93798e-06	3437	TRUE	5.61034003966848e-06	0.0068336489299968	23.6350980369496
Activated & secreting CD4 regulatory T cell %CD4+ T cell	ME/CFS	rs2668533	4	54555201	T	C	0.7284	-0.131	0.02803	1.20601e-08	3437	TRUE	3.58860032091001e-06	0.00679003932768	23.4832371946739
Activated & secreting CD4 regulatory T cell %CD4+ T cell	ME/CFS	rs2958568	8	19426186	C	A	0.4751	0.1207	0.02532	2.64101e-09	3437	TRUE	4.27390398457407e-06	0.0072661797810302	25.1420139411926
CD25++ CD4+ T cell Absolute Count	ME/CFS	rs12145444	1	198008884	A	C	0.1391	0.1666	0.03703	7.06399e-06	3405	TRUE	9.22202757758022e-06	0.0066475226782328	22.7729030635906
CD25++ CD4+ T cell Absolute Count	ME/CFS	rs149951966	17	41137136	C	T	0.1035	0.2152	0.04361	3.71604e-06	3405	TRUE	1.32874440262358e-06	0.00859419440352	29.4995685823956
CD25++ CD4+ T cell Absolute Count	ME/CFS	rs2019002	22	25652094	A	G	0.4972	0.1203	0.02597	8.48106e-07	3405	TRUE	7.1951376213114e-06	0.0072358180776288	24.8029586144922
CD25++ CD4+ T cell %CD4+ T cell	ME/CFS	rs11221698	11	129253988	T	C	0.2104	-0.1372	0.03098	8.25201e-06	3437	TRUE	1.04802371403209e-05	0.0062544783501312	21.6193508948162
CD25++ CD4+ T cell %CD4+ T cell	ME/CFS	rs3732449	3	170198898	T	C	0.2112	0.1359	0.03044	9.7389e-06	3437	TRUE	1.64235683103049e-05	0.0061536065513472	21.2685165868841
CD25++ CD4+ T cell %CD4+ T cell	ME/CFS	rs419099	5	102089442	G	A	0.2912	-0.1308	0.02947	9.99402e-06	3437	TRUE	1.61733302417545e-05	0.0070625341882368	24.4323593095162
CD25++ CD4+ T cell %CD4+ T cell	ME/CFS	rs60148251	1	11819596	T	C	0.3	0.1222	0.02762	3.596e-06	3437	TRUE	1.12246936094417e-05	0.00627179	21.6795780897705
CD25++ CD4+ T cell %CD4+ T cell	ME/CFS	rs71479760	10	6183872	A	C	0.3695	-0.1358	0.02644	3.74197e-06	3437	TRUE	4.2070607279782e-07	0.00859268852078	29.7717040485009
CD25++ CD4+ T cell %CD4+ T cell	ME/CFS	rs7305147	12	23524261	C	T	0.8718	0.176	0.03798	9.36893e-06	3437	TRUE	7.20535409796106e-06	0.00692405041152	23.9499437816685
CD25++ CD4+ T cell %CD4+ T cell	ME/CFS	rs7831142	8	1673599	A	G	0.1852	0.1491	0.03212	2.96797e-07	3437	TRUE	4.92575030562079e-06	0.0067093011411552	23.2021194262116
CD25++ CD4+ T cell %T cell	ME/CFS	rs2004605	9	37391292	T	C	0.35	0.1265	0.02692	5.083e-06	3437	TRUE	3.28625020276409e-06	0.00728102	25.1937528944259
CD25++ CD4+ T cell %T cell	ME/CFS	rs2403273	4	1760374	G	C	0.1269	-0.1753	0.03831	4.92595e-06	3437	TRUE	5.99902249743652e-06	0.0068095660727502	23.5512331380452
CD25++ CD4+ T cell %T cell	ME/CFS	rs419099	5	102089442	G	A	0.2912	-0.1445	0.02961	2.712e-06	3437	TRUE	2.02725798346345e-06	0.00861947410688	29.865316882697
CD25++ CD4+ T cell %T cell	ME/CFS	rs4587210	6	1543191	T	C	0.3473	0.1213	0.02655	1.10101e-06	3437	TRUE	9.25192075677831e-06	0.0066706782465998	23.0676566927708
CD25++ CD45RA+ CD4 not regulatory T cell Absolute Count	ME/CFS	rs1018576	20	1298257	G	C	0.7458	0.1319	0.02938	7.41293e-06	3405	TRUE	1.94898385054496e-05	0.0065965599243192	22.5971569222149
CD25++ CD45RA+ CD4 not regulatory T cell Absolute Count	ME/CFS	rs10905719	10	6115171	A	G	0.2093	0.1573	0.03239	1.262e-06	3405	TRUE	1.46572623275319e-06	0.0081897078220958	28.099704084935
CD25++ CD45RA+ CD4 not regulatory T cell Absolute Count	ME/CFS	rs11124653	2	39112166	A	C	0.5907	-0.1861	0.0267	3.74197e-12	3405	TRUE	4.46747225414439e-12	0.0167467854885342	57.9599539329218
CD25++ CD45RA+ CD4 not regulatory T cell Absolute Count	ME/CFS	rs12712610	2	38897249	G	A	0.2972	0.2347	0.02843	2.14981e-16	3405	TRUE	3.57815437732039e-16	0.0230110657198688	80.1510169635767
CD25++ CD45RA+ CD4 not regulatory T cell %CD4+ T cell	ME/CFS	rs10905719	10	6115171	A	G	0.2082	0.1841	0.03172	9.69192e-06	3437	TRUE	8.63249100421881e-09	0.0111746465453112	38.8186960913143
CD25++ CD45RA+ CD4 not regulatory T cell %CD4+ T cell	ME/CFS	rs11124653	2	39112166	A	C	0.5911	-0.2138	0.02624	7.921e-06	3437	TRUE	6.21140757967426e-16	0.0220964989184952	77.6165272964954
CD25++ CD45RA+ CD4 not regulatory T cell %CD4+ T cell	ME/CFS	rs1264473	8	102431583	T	C	0.5914	0.1141	0.02576	7.11492e-06	3437	TRUE	1.16516767554864e-05	0.0062918877640248	21.7494797549694
CD25++ CD45RA+ CD4 not regulatory T cell %CD4+ T cell	ME/CFS	rs13260343	8	14028645	G	A	0.4776	-0.1147	0.0255	6.99794e-06	3437	TRUE	1.34624498614719e-05	0.0065648426005632	22.6992513451662
CD25++ CD45RA+ CD4 not regulatory T cell %CD4+ T cell	ME/CFS	rs274814	19	20836911	C	T	0.0989	0.1936	0.04348	8.76395e-06	3437	TRUE	9.57206538594065e-06	0.0066805156064768	23.1019037367002
CD25++ CD45RA+ CD4 not regulatory T cell %CD4+ T cell	ME/CFS	rs56000618	2	175199869	T	G	0.2963	0.1237	0.02764	7.05797e-09	3437	TRUE	1.13467418332493e-05	0.0063809978373278	22.0594891236113
CD25++ CD45RA+ CD4 not regulatory T cell %CD4+ T cell	ME/CFS	rs738595	22	49372052	C	T	0.7597	0.1331	0.02959	5.22878e-16	3437	TRUE	1.23035533453125e-05	0.0064681786095102	22.3628403693927
CD25++ CD45RA+ CD4 not regulatory T cell %T cell	ME/CFS	rs10905719	10	6115171	A	G	0.2082	0.1734	0.03172	5.466e-06	3437	TRUE	5.92239568977113e-08	0.0099134405049312	34.3936273125504
CD25++ CD45RA+ CD4 not regulatory T cell %T cell	ME/CFS	rs11124653	2	39112166	A	C	0.5911	-0.1952	0.02627	4.88495e-08	3437	TRUE	1.62207463150179e-13	0.0184190697388032	64.4567376996139
CD25++ CD45RA+ CD4 not regulatory T cell %T cell	ME/CFS	rs1264473	8	102431583	T	C	0.5914	0.1172	0.02574	1.35988e-13	3437	TRUE	6.57361715136288e-06	0.0066384226841472	22.9553693647596
CD25++ CD45RA- CD4 not regulatory T cell Absolute Count	ME/CFS	rs72942206	18	55275584	A	G	0.2085	0.1475	0.03153	3.00601e-06	3405	TRUE	5.05564527846234e-06	0.007180769971875	24.6128997859947
CD25++ CD45RA- CD4 not regulatory T cell %CD4+ T cell	ME/CFS	rs10785396	12	43312063	A	G	0.6852	-0.1309	0.02734	8.94108e-06	3437	TRUE	5.13297739981249e-06	0.0073919899328352	25.5805767853624
CD25++ CD45RA- CD4 not regulatory T cell %CD4+ T cell	ME/CFS	rs35825512	9	20167602	T	C	0.1189	0.1893	0.03901	3.42003e-06	3437	TRUE	1.51530562987084e-06	0.0075082423012542	25.9859208953114
CD25++ CD45RA- CD4 not regulatory T cell %CD4+ T cell	ME/CFS	rs4238686	16	88788934	G	A	0.6539	0.118	0.02653	1.749e-06	3437	TRUE	1.04031572101297e-05	0.00630241427192	21.7860980392573
CD25++ CD45RA- CD4 not regulatory T cell %CD4+ T cell	ME/CFS	rs4955262	3	32259389	A	G	0.5921	-0.1201	0.02581	1.268e-06	3437	TRUE	6.28086270543804e-06	0.0069673042666718	24.1006064139147
CD25++ CD45RA- CD4 not regulatory T cell %T cell	ME/CFS	rs12006014	9	20160505	A	G	0.1158	0.183	0.03935	6.90399e-06	3437	TRUE	4.08684143590645e-06	0.00685790153208	23.7195581569194
CD25++ CD45RA- CD4 not regulatory T cell %T cell	ME/CFS	rs2004605	9	37391292	T	C	0.35	0.1253	0.02686	3.422e-06	3437	TRUE	3.87220239371683e-06	0.00714354	24.7146130133744
CD25++ CD45RA- CD4 not regulatory T cell %T cell	ME/CFS	rs419099	5	102089442	G	A	0.2912	-0.1371	0.02955	3.19198e-06	3437	TRUE	6.42548782512275e-06	0.0077592542856192	26.861463396076
CD25++ CD45RA- CD4 not regulatory T cell %T cell	ME/CFS	rs4726924	7	147873501	T	C	0.4594	0.1125	0.02498	3.61002e-06	3437	TRUE	8.59749642361697e-06	0.0062864008875	21.7303930104692
CD4 regulatory T cell Absolute Count	ME/CFS	rs1028334	6	18584683	G	A	0.1235	0.1675	0.03771	9.22295e-06	3405	TRUE	1.31545178457784e-05	0.006074051871875	20.7963164246982
CD4 regulatory T cell Absolute Count	ME/CFS	rs149951966	17	41137136	C	T	0.1035	0.2109	0.04275	1.19501e-06	3405	TRUE	1.33748978513428e-06	0.008254177405155	28.3227466854857
CD4 regulatory T cell Absolute Count	ME/CFS	rs3184504	12	111884608	C	T	0.5289	-0.1235	0.02705	1.148e-06	3405	TRUE	7.4339425111651e-06	0.007600647336555	26.0630993126699
CD4 regulatory T cell Absolute Count	ME/CFS	rs7162344	15	26030485	A	G	0.4314	-0.1224	0.02515	5.12897e-06	3405	TRUE	1.82415881548911e-06	0.0073498728734208	25.1968107440353
CD4 regulatory T cell Absolute Count	ME/CFS	rs9709738	18	60137303	C	G	0.7336	-0.1376	0.02823	8.45707e-07	3405	TRUE	2.41231593983036e-06	0.0074004888158208	25.3716258737561
Hematopoietic Stem Cell Absolute Count	ME/CFS	rs10080768	6	2760245	T	C	0.7374	0.1703	0.03596	8.32204e-06	1858	TRUE	2.89642309799031e-06	0.0112320013403832	21.083403301898
Hematopoietic Stem Cell Absolute Count	ME/CFS	rs115076910	11	121009383	C	T	0.2484	0.1647	0.03701	9.09704e-06	1858	TRUE	1.39833706250517e-05	0.0101287431204192	18.9913052842436
Hematopoietic Stem Cell Absolute Count	ME/CFS	rs2709155	11	4597980	T	G	0.4029	0.1444	0.03232	5.24505e-06	1858	TRUE	1.11284595768541e-05	0.0100324896577248	18.8090019219917
Hematopoietic Stem Cell Absolute Count	ME/CFS	rs2887466	3	131748507	T	C	0.5823	0.152	0.03257	2.34202e-06	1858	TRUE	3.96298467751151e-06	0.01123901981568	21.0967273142327
Hematopoietic Stem Cell Absolute Count	ME/CFS	rs6416872	17	2750333	C	T	0.4378	0.1462	0.03201	3.24997e-06	1858	TRUE	5.78539313462973e-06	0.0105218314231008	19.7361798788968
Immature Myeloid-Derived Suppressor Cells Absolute Count	ME/CFS	rs2451361	6	34029204	T	C	0.5555	0.151	0.03405	9.06192e-06	1857	TRUE	1.44262366841758e-05	0.0112600344395	21.1252347561695
Immature Myeloid-Derived Suppressor Cells Absolute Count	ME/CFS	rs2455069	19	51728641	G	A	0.5197	0.3938	0.03247	7.801e-06	1857	TRUE	8.16229769283992e-33	0.0774188512164408	155.663238074887
Immature Myeloid-Derived Suppressor Cells Absolute Count	ME/CFS	rs329820	3	78947955	T	C	0.5078	-0.1512	0.03353	9.73509e-06	1857	TRUE	7.57084021731832e-06	0.0114279382199808	21.4438847886252
Immature Myeloid-Derived Suppressor Cells Absolute Count	ME/CFS	rs347282	1	162312753	G	T	0.7124	-0.1767	0.03762	6.93793e-06	1857	TRUE	3.01259140784668e-06	0.0127942810680672	24.0409784162738
Immature Myeloid-Derived Suppressor Cells Absolute Count	ME/CFS	rs423524	2	147899621	T	C	0.6675	-0.1586	0.03538	8.05008e-06	1857	TRUE	9.28059593016907e-06	0.0111655284195	20.9459275677025
Immature Myeloid-Derived Suppressor Cells Absolute Count	ME/CFS	rs56236288	10	11698793	T	C	0.4631	0.1487	0.03341	2.83602e-06	1857	TRUE	2.25687194397812e-05	0.0109956300035582	20.6236638334306
Immature Myeloid-Derived Suppressor Cells Absolute Count	ME/CFS	rs7259307	19	51540750	T	G	0.297	0.1655	0.03697	1.24911e-32	1857	TRUE	1.34904352171518e-05	0.0114376753755	21.4623674128099
Immature Myeloid-Derived Suppressor Cells %CD33dim HLA DR- CD66b-	ME/CFS	rs12482767	21	47428075	A	G	0.1206	0.2287	0.05064	8.57492e-06	1857	TRUE	7.54348633701615e-06	0.0110942026346232	20.810623157488
Immature Myeloid-Derived Suppressor Cells %CD33dim HLA DR- CD66b-	ME/CFS	rs12878160	14	93613399	T	C	0.6292	0.1528	0.03423	6.70101e-06	1857	TRUE	1.036740355154e-05	0.0108944458242048	20.4317900335115
Immature Myeloid-Derived Suppressor Cells %CD33dim HLA DR- CD66b-	ME/CFS	rs1537122	21	46598506	T	C	0.5312	-0.1594	0.03332	2.98497e-06	1857	TRUE	2.2180616502562e-06	0.0126547129720832	23.7753629572454
Immature Myeloid-Derived Suppressor Cells %CD33dim HLA DR- CD66b-	ME/CFS	rs2455069	19	51728641	G	A	0.5197	0.2522	0.03266	1.85999e-06	1857	TRUE	2.03196455542109e-14	0.0317530511952888	60.8335611488106
Immature Myeloid-Derived Suppressor Cells %CD33dim HLA DR- CD66b-	ME/CFS	rs469318	5	179340006	C	T	0.3024	-0.167	0.03564	1.8608e-14	1857	TRUE	5.01003368685397e-06	0.01176660559872	22.0869417176997
CD33+ HLA DR+ Absolute Count	ME/CFS	rs10740011	10	61890937	T	G	0.4594	-0.1538	0.03237	6.64707e-06	1858	TRUE	4.11224828427025e-06	0.0117492379345632	22.0658424395987
CD33+ HLA DR+ Absolute Count	ME/CFS	rs11161969	1	87752464	G	A	0.4128	0.1593	0.03298	3.02002e-06	1858	TRUE	1.56988329072434e-06	0.0123023274605568	23.1175190562997
CD33+ HLA DR+ Absolute Count	ME/CFS	rs13334605	16	8615510	G	C	0.6631	0.1693	0.03482	2.15799e-06	1858	TRUE	1.86221930204998e-06	0.0128063082387822	24.0768435713717
CD33+ HLA DR+ Absolute Count	ME/CFS	rs3770997	2	206649338	C	T	0.3103	0.1643	0.03508	1.483e-06	1858	TRUE	4.01992941178866e-06	0.0115543927067118	21.6956327241728
CD33+ HLA DR+ Absolute Count	ME/CFS	rs3865444	19	51727962	A	C	0.2131	-0.3696	0.03875	1.262e-06	1858	TRUE	5.58562213749339e-21	0.0458138633154048	89.1131478904498
CD33+ HLA DR+ Absolute Count	ME/CFS	rs4020134	14	78420741	G	A	0.6284	-0.155	0.03431	1.93402e-06	1858	TRUE	7.46807058922351e-06	0.0112203	21.0612291371446
CD33+ HLA DR+ Absolute Count	ME/CFS	rs5020267	2	147077389	G	A	0.1453	0.2285	0.0465	1.011e-06	1858	TRUE	1.13323756416457e-06	0.012968260407795	24.3853265821135
CD33+ HLA DR+ Absolute Count	ME/CFS	rs505769	5	29036863	A	C	0.2672	0.1809	0.03789	9.69304e-07	1858	TRUE	2.14650844071354e-06	0.0128153078664192	24.0939832126728
CD33+ HLA DR+ Absolute Count	ME/CFS	rs73248200	4	27723538	G	T	0.2801	0.1792	0.03652	4.35913e-21	1858	TRUE	1.05404743932463e-06	0.0129506417180672	24.351761973252
CD33+ HLA DR+ CD14- Absolute Count	ME/CFS	rs10740011	10	61890937	T	G	0.4594	-0.1489	0.03282	6.05703e-06	1858	TRUE	1.11848313342237e-05	0.0110125127285688	20.666817211828
CD33+ HLA DR+ CD14- Absolute Count	ME/CFS	rs13334605	16	8615510	G	C	0.6631	0.1663	0.03526	6.23304e-06	1858	TRUE	3.77694013648788e-06	0.0123564732406782	23.2205382947722
CD33+ HLA DR+ CD14- Absolute Count	ME/CFS	rs16988845	19	51549527	A	C	0.5326	0.1559	0.03326	3.76504e-06	1858	TRUE	3.35711502329332e-06	0.0121007446402488	22.7340813655368
CD33+ HLA DR+ CD14- Absolute Count	ME/CFS	rs3865444	19	51727962	A	C	0.2131	-0.3767	0.03917	4.29101e-06	1858	TRUE	2.68125438225404e-21	0.0475909343208942	92.7424751428607
CD33+ HLA DR+ CD14- Absolute Count	ME/CFS	rs4020134	14	78420741	G	A	0.6284	-0.1615	0.03468	3.76504e-06	1858	TRUE	3.87409109351097e-06	0.01218111184088	22.8869318532726
CD33+ HLA DR+ CD14- Absolute Count	ME/CFS	rs4357922	15	97966655	G	A	0.7734	0.1822	0.04021	2.97502e-06	1858	TRUE	8.0319745597963e-06	0.0116356544205792	21.8500138144245
CD33+ HLA DR+ CD14- Absolute Count	ME/CFS	rs5020267	2	147077389	G	A	0.1453	0.2171	0.04709	3.425e-06	1858	TRUE	4.97515973712813e-06	0.0117065509823262	21.9847239145353
CD33+ HLA DR+ CD14- Absolute Count	ME/CFS	rs505806	5	29036851	A	G	0.2672	0.1855	0.03836	2.58101e-06	1858	TRUE	1.5868915301507e-06	0.01347534019328	25.3518562867224
CD33+ HLA DR+ CD14- Absolute Count	ME/CFS	rs61916496	11	101684475	T	A	0.1674	0.2063	0.04447	1.40501e-06	1858	TRUE	4.13211142612665e-06	0.0118637042549112	22.2833987496756
CD33+ HLA DR+ CD14- Absolute Count	ME/CFS	rs6858113	4	27713713	A	G	0.3388	0.1616	0.03485	1.42899e-06	1858	TRUE	4.12688580709185e-06	0.0117000833359872	21.9724339802557
CD33+ HLA DR+ CD14- Absolute Count	ME/CFS	rs9990730	4	183610911	C	A	0.6983	-0.172	0.03553	2.12618e-21	1858	TRUE	1.8935554160908e-06	0.01246534324448	23.4277115273763
CD33+ HLA DR+ CD14- %CD33+ HLA DR+	ME/CFS	rs10799466	1	228317685	A	G	0.5067	-0.1496	0.03367	9.16199e-06	1858	TRUE	1.34386804668728e-05	0.0111880707092352	21.0000088199123
CD33+ HLA DR+ CD14- %CD33+ HLA DR+	ME/CFS	rs11982860	7	67501241	A	G	0.2096	0.1825	0.04102	9.40589e-06	1858	TRUE	9.94004242320509e-06	0.0110355	20.7105310087494
CD33+ HLA DR+ CD14- %CD33+ HLA DR+	ME/CFS	rs2501720	6	90899561	A	G	0.267	0.1697	0.0373	5.74606e-06	1858	TRUE	6.13381228302299e-06	0.01127220598398	21.159731154405
CD33+ HLA DR+ CD14- %CD33+ HLA DR+	ME/CFS	rs2529690	17	12239004	A	G	0.1747	0.2193	0.0438	4.43098e-06	1858	TRUE	7.96596916341396e-07	0.0138679417597518	26.1008651843551
CD33+ HLA DR+ CD14- %CD33+ HLA DR+	ME/CFS	rs7116432	11	35244058	G	A	0.2333	-0.1819	0.03952	6.01603e-07	1858	TRUE	5.61675616033503e-06	0.0118368350558942	22.2323262423795
CD33+ HLA DR+ CD14- %CD33+ HLA DR+	ME/CFS	rs7245846	19	51731176	A	G	0.2236	-0.3128	0.03922	2.6339e-15	1858	TRUE	3.28969045770195e-15	0.0339719761385472	65.2693153363287
CD33+ HLA DR+ CD14dim Absolute Count	ME/CFS	rs1865405	5	136614606	C	A	0.1596	-0.2028	0.04552	6.96194e-06	1858	TRUE	1.00475535745714e-05	0.0110327766861312	20.7052701512644
CD33+ HLA DR+ CD14dim Absolute Count	ME/CFS	rs3770997	2	206649338	C	T	0.3103	0.159	0.03528	8.88198e-06	1858	TRUE	9.20862829975745e-06	0.01082097131742	20.3034255506606
CD33+ HLA DR+ CD14dim Absolute Count	ME/CFS	rs3865444	19	51727962	A	C	0.2131	-0.3278	0.03915	5.95196e-06	1858	TRUE	1.46411333072244e-16	0.0360371874810552	69.3854774232009
CD33+ HLA DR+ CD14dim Absolute Count	ME/CFS	rs5020267	2	147077389	G	A	0.1453	0.2123	0.04676	4.72803e-06	1858	TRUE	6.91568088977614e-06	0.0111946186122078	21.012438378012
CD33+ HLA DR+ CD14dim Absolute Count	ME/CFS	rs7180375	15	79157379	C	T	0.4241	0.158	0.03442	1.30599e-06	1858	TRUE	5.01591785501312e-06	0.01219437427832	22.9121580918581
CD33+ HLA DR+ CD14dim Absolute Count	ME/CFS	rs9548748	13	39950178	T	C	0.4774	0.1603	0.03302	1.08493e-16	1858	TRUE	1.57783508621932e-06	0.0128217959301432	24.1063398160904
CD33+ HLA DR+ CD14dim %CD33+ HLA DR+	ME/CFS	rs10409679	19	50983930	T	C	0.6459	-0.1576	0.03514	9.105e-06	1858	TRUE	9.01363279922943e-06	0.0113614466441088	21.329175258124
CD33+ HLA DR+ CD14dim %CD33+ HLA DR+	ME/CFS	rs12459419	19	51728477	T	C	0.2115	-0.1839	0.04026	9.85598e-06	1858	TRUE	6.73911463868098e-06	0.011279907116955	21.174352336688
CD33+ HLA DR+ CD14dim %CD33+ HLA DR+	ME/CFS	rs12655500	5	163124522	A	G	0.3251	0.173	0.03528	7.84802e-06	1858	TRUE	1.65795469608067e-06	0.01313344318142	24.7000674775086
CD33+ HLA DR+ CD14dim %CD33+ HLA DR+	ME/CFS	rs12933012	16	81880726	G	C	0.2317	0.1857	0.03951	5.22998e-06	1858	TRUE	2.87129401881658e-06	0.0122775205612878	23.0703245457158
CD33+ HLA DR+ CD14dim %CD33+ HLA DR+	ME/CFS	rs1504215	6	91006227	A	G	0.4249	0.1629	0.03418	7.77893e-06	1858	TRUE	2.34497981458766e-06	0.0129688737644718	24.386495083151
CD33+ HLA DR+ CD14dim %CD33+ HLA DR+	ME/CFS	rs2811828	9	17952241	C	T	0.4467	-0.1645	0.03348	3.91904e-06	1858	TRUE	1.60579982851945e-06	0.013376374612755	25.1631429072347
CD33+ HLA DR+ CD14dim %CD33+ HLA DR+	ME/CFS	rs61797471	4	36058097	C	T	0.6122	0.1569	0.03443	5.49402e-06	1858	TRUE	7.43189284667405e-06	0.0116889906930552	21.9513559213754
CD33+ HLA DR+ CD14dim %CD33+ HLA DR+	ME/CFS	rs625405	7	4184036	G	T	0.5853	0.1502	0.03388	2.78702e-06	1858	TRUE	1.23675187607724e-05	0.0109517222371128	20.5514704682135
CD33+ HLA DR+ CD14dim %CD33+ HLA DR+	ME/CFS	rs6544660	2	43688496	T	C	0.4451	0.1782	0.03421	2.01999e-06	1858	TRUE	2.26466561113966e-07	0.0156861987781752	29.5775441695063
CD33+ HLA DR+ CD14dim %CD33+ HLA DR+	ME/CFS	rs6951925	7	108801624	T	G	0.9058	-0.2597	0.0561	1.02901e-06	1858	TRUE	4.43597611744366e-06	0.0115095174064248	21.6103894599736
CD33+ HLA DR+ CD14dim %CD33+ HLA DR+	ME/CFS	rs740867	19	57195149	G	A	0.2718	0.1688	0.03765	9.81703e-07	1858	TRUE	1.03227019728585e-05	0.0112791145471488	21.1728475725685
CD33+ HLA DR+ CD14dim %CD33+ HLA DR+	ME/CFS	rs9912578	17	70578744	G	A	0.3173	0.1584	0.0356	2.08901e-07	1858	TRUE	1.10206548346085e-05	0.0108702698429952	20.3969410821336
CD33- HLA DR- Absolute Count	ME/CFS	rs1205315	19	54838294	G	A	0.3114	-0.1664	0.03605	9.21107e-06	1858	TRUE	4.9866145415354e-06	0.0118746896007168	22.3042803043115
CD33- HLA DR- Absolute Count	ME/CFS	rs12276131	11	4839164	A	G	0.5081	-0.1585	0.03347	4.19498e-06	1858	TRUE	3.84707778497619e-06	0.012557828458355	23.6037413536008
CD33- HLA DR- Absolute Count	ME/CFS	rs2893591	7	105343363	A	G	0.1534	0.2146	0.04597	3.26099e-06	1858	TRUE	8.03539315860816e-06	0.0119617040925408	22.4696986824437
CD33- HLA DR- Absolute Count	ME/CFS	rs6918752	6	139658866	A	G	0.6983	-0.1626	0.03656	2.34898e-06	1858	TRUE	1.31258961392075e-05	0.0111400830975672	20.9089213504088
CD33- HLA DR- Absolute Count	ME/CFS	rs9916257	17	33797371	T	G	0.5737	-0.1904	0.03354	1.591e-08	1858	TRUE	2.0166226655875e-08	0.0177322590100992	33.5051955280312
CD33- HLA DR+ Absolute Count	ME/CFS	rs11695642	2	43952695	T	G	0.4325	-0.1588	0.03437	9.90307e-06	1858	TRUE	6.57576094912307e-06	0.0123789	23.2632609888826
CD33- HLA DR+ Absolute Count	ME/CFS	rs17382372	2	136921761	A	G	0.2008	0.1961	0.04225	9.42606e-06	1858	TRUE	4.60931702620037e-06	0.0123425349789312	23.1940178981056
CD33- HLA DR+ Absolute Count	ME/CFS	rs2705609	7	3560919	T	G	0.2088	-0.2077	0.04099	2.96203e-06	1858	TRUE	6.09196236964896e-07	0.0142534422891648	26.8369071966368
CD33- HLA DR+ Absolute Count	ME/CFS	rs3916927	13	103927135	A	G	0.2382	-0.1801	0.03841	3.69301e-06	1858	TRUE	3.32762502518974e-06	0.0117717260519352	22.1085796959701
CD33- HLA DR+ Absolute Count	ME/CFS	rs4955865	3	55733390	T	C	0.3891	-0.1515	0.0341	4.10299e-06	1858	TRUE	1.10455470887222e-05	0.010911554276355	20.475261665905
CD33- HLA DR+ Absolute Count	ME/CFS	rs66733222	3	171668815	A	C	0.2618	-0.1623	0.03662	4.46498e-07	1858	TRUE	1.63872238704315e-05	0.0101814754495608	19.0911949672466
CD33- HLA DR+ Absolute Count	ME/CFS	rs876036	7	50307710	C	T	0.2635	-0.2533	0.03729	1.48696e-11	1858	TRUE	2.2230375002171e-11	0.024903119120595	47.4006121793149
Granulocytic Myeloid-Derived Suppressor Cells Absolute Count	ME/CFS	rs10872783	6	96696878	C	T	0.4278	0.1516	0.03215	6.02795e-06	1856	TRUE	3.46019367964779e-06	0.0112516711838592	21.0979859757154
Granulocytic Myeloid-Derived Suppressor Cells Absolute Count	ME/CFS	rs12588021	14	72955384	C	T	0.5229	0.1463	0.03217	5.80297e-06	1856	TRUE	1.04768721565976e-05	0.0106793963818542	20.0133311886425
Granulocytic Myeloid-Derived Suppressor Cells Absolute Count	ME/CFS	rs1434218	2	79555347	G	A	0.6183	-0.1499	0.03302	1.86299e-06	1856	TRUE	7.14828585695535e-06	0.0106060743635022	19.8744517834825
Granulocytic Myeloid-Derived Suppressor Cells Absolute Count	ME/CFS	rs2070901	1	161185058	T	G	0.2874	0.1662	0.03467	2.58899e-06	1856	TRUE	1.95813368815574e-06	0.0113142199276512	21.2166131734294
Granulocytic Myeloid-Derived Suppressor Cells Absolute Count	ME/CFS	rs2351156	2	50325488	C	T	0.9173	-0.271	0.05667	1.754e-06	1856	TRUE	2.84562588907433e-06	0.01114257280622	20.8911107047625
Granulocytic Myeloid-Derived Suppressor Cells Absolute Count	ME/CFS	rs3865444	19	51727962	A	C	0.2128	-0.2687	0.03761	1.28499e-12	1856	TRUE	1.75003769701094e-12	0.0241892296439808	45.9585332754406
CD33dim HLA DR+ CD11b+ Absolute Count	ME/CFS	rs10011663	4	190338080	G	A	0.2411	0.1837	0.03783	7.14299e-06	1858	TRUE	1.37365171531571e-06	0.0123489511167902	23.2062258210317
CD33dim HLA DR+ CD11b+ Absolute Count	ME/CFS	rs11631677	15	86647805	T	C	0.5509	-0.1627	0.03297	5.33003e-06	1858	TRUE	1.21474296324168e-06	0.0130984808343102	24.633441084407
CD33dim HLA DR+ CD11b+ Absolute Count	ME/CFS	rs1201940	20	59281507	C	T	0.5073	-0.1483	0.03248	4.71205e-06	1858	TRUE	9.85758152065953e-06	0.0109941009977838	20.6318804290984
CD33dim HLA DR+ CD11b+ Absolute Count	ME/CFS	rs17721845	6	149234718	T	C	0.2511	0.1862	0.03754	2.133e-06	1858	TRUE	1.09824108108682e-06	0.0130394685815352	24.5209944237052
CD33dim HLA DR+ CD11b+ Absolute Count	ME/CFS	rs1801274	1	161479745	G	A	0.3334	0.2617	0.03479	1.29799e-06	1858	TRUE	1.20844884234156e-13	0.0304416610307832	58.2736701880169
CD33dim HLA DR+ CD11b+ Absolute Count	ME/CFS	rs2868992	2	56232555	G	T	0.1502	-0.205	0.04553	7.67892e-07	1858	TRUE	9.34369276251365e-06	0.0107281	20.1273543601195
CD33dim HLA DR+ CD11b+ Absolute Count	ME/CFS	rs4606283	1	227581017	T	C	0.7274	0.1686	0.03672	8.79205e-07	1858	TRUE	5.66336177785766e-06	0.0112731240093408	21.1614740828934
CD33dim HLA DR+ CD11b+ Absolute Count	ME/CFS	rs9510371	13	23410009	T	C	0.158	0.2146	0.04513	8.34065e-14	1858	TRUE	2.64404996586981e-06	0.01225345638752	23.024545317123
CD33dim HLA DR+ CD11b+ %CD33dim HLA DR+	ME/CFS	rs1801274	1	161479745	G	A	0.3334	0.5511	0.03437	6.64906e-06	1858	TRUE	7.49037089889492e-55	0.134996255576345	289.655451742163
CD33dim HLA DR+ CD11b+ %CD33dim HLA DR+	ME/CFS	rs3826007	15	80263217	T	C	0.2209	0.361	0.04027	5.15205e-06	1858	TRUE	1.54679622748733e-18	0.04485731964798	87.1651816836067
CD33dim HLA DR+ CD11b+ %CD33dim HLA DR+	ME/CFS	rs55720217	1	28277072	T	C	0.2021	0.1883	0.04168	4.68101e-06	1858	TRUE	7.24866636692997e-06	0.0114352434330302	21.4693186973495
CD33dim HLA DR+ CD11b+ %CD33dim HLA DR+	ME/CFS	rs6105661	20	16785806	A	G	0.3601	0.1628	0.03545	4.20301e-06	1858	TRUE	5.20816721322833e-06	0.0122144531569632	22.9503510471247
CD33dim HLA DR+ CD11b+ %CD33dim HLA DR+	ME/CFS	rs6820873	4	31077545	C	A	0.4255	-0.1689	0.03421	4.00599e-06	1858	TRUE	1.01619570892319e-06	0.013946938705395	26.251648367916
CD33dim HLA DR+ CD11b+ %CD33dim HLA DR+	ME/CFS	rs7156568	14	102533672	C	T	0.7505	0.1845	0.03988	8.65107e-07	1858	TRUE	4.48000012104866e-06	0.012748056604875	23.9659118596219
CD33dim HLA DR+ CD11b+ %CD33dim HLA DR+	ME/CFS	rs7723240	5	82990740	T	C	0.2374	-0.1805	0.03948	7.44218e-19	1858	TRUE	5.57856650075276e-06	0.01179673771902	22.1561150850317
CD33dim HLA DR+ CD11b+ %CD33dim HLA DR+	ME/CFS	rs7754966	6	151449284	T	A	0.292	0.1728	0.03744	2.76822e-54	1858	TRUE	4.70317780967434e-06	0.01234620776448	23.2010060519371
CD33dim HLA DR+ CD11b- Absolute Count	ME/CFS	rs10921381	1	193500034	T	C	0.6709	0.1587	0.03399	9.2619e-06	1858	TRUE	4.30531842966037e-06	0.0111216576749022	20.8739495660149
CD33dim HLA DR+ CD11b- Absolute Count	ME/CFS	rs1201943	20	59282409	T	C	0.5054	-0.1576	0.03144	7.34903e-06	1858	TRUE	1.15451579724271e-06	0.0124174314618368	23.3365325871267
CD33dim HLA DR+ CD11b- Absolute Count	ME/CFS	rs1377398	2	19918761	A	G	0.644	-0.1468	0.03265	6.982e-06	1858	TRUE	1.26292546265204e-05	0.00988138844672	18.5228888166652
CD33dim HLA DR+ CD11b- Absolute Count	ME/CFS	rs1801274	1	161479745	G	A	0.3334	-0.1792	0.0339	4.50205e-06	1858	TRUE	1.89599029947855e-07	0.0142737113874432	26.8756232243567
CD33dim HLA DR+ CD11b- Absolute Count	ME/CFS	rs34228085	7	144809718	T	C	0.3025	-0.1545	0.03427	3.63496e-06	1858	TRUE	1.00093428230266e-05	0.010072947121875	18.8856237475729
CD33dim HLA DR+ CD11b- Absolute Count	ME/CFS	rs34574947	7	18953422	T	C	0.3356	-0.1474	0.03315	3.82798e-06	1858	TRUE	1.68653566828946e-05	0.0096889460716928	18.1586218165789
CD33dim HLA DR+ CD11b- Absolute Count	ME/CFS	rs4467644	4	115266184	T	C	0.588	-0.1483	0.03223	3.21603e-06	1858	TRUE	4.69558243932933e-06	0.01065581911968	19.9902123733404
CD33dim HLA DR+ CD11b- Absolute Count	ME/CFS	rs67760360	15	80260872	A	G	0.2209	-0.3414	0.0375	5.88098e-07	1858	TRUE	4.46469199777649e-19	0.0401186166462648	77.5722435987983
CD33dim HLA DR+ CD11b- Absolute Count	ME/CFS	rs72702556	1	150680115	T	C	0.4088	0.1488	0.0321	1.40301e-07	1858	TRUE	5.47301505642697e-06	0.0107023998025728	20.0785426241922
CD33dim HLA DR+ CD11b- Absolute Count	ME/CFS	rs72762130	1	237056710	G	A	0.0568	0.316	0.06803	2.20191e-19	1858	TRUE	4.35512687015532e-06	0.01069932275712	20.0727074124295
CD33dim HLA DR+ CD11b- %CD33dim HLA DR+	ME/CFS	rs11789887	9	130168840	A	G	0.5347	-0.1552	0.03393	5.68499e-06	1858	TRUE	6.39796382897039e-06	0.0119855140720128	22.5149675783976
CD33dim HLA DR+ CD11b- %CD33dim HLA DR+	ME/CFS	rs1801274	1	161479745	G	A	0.3334	-0.5517	0.03439	5.11199e-06	1858	TRUE	6.65021298607843e-55	0.135290364978463	290.385242895754
CD33dim HLA DR+ CD11b- %CD33dim HLA DR+	ME/CFS	rs3826007	15	80263217	T	C	0.2209	-0.3541	0.04034	6.26801e-06	1858	TRUE	7.70756420264538e-18	0.0431589399698478	83.7160902997968
CD33dim HLA DR+ CD11b- %CD33dim HLA DR+	ME/CFS	rs6105661	20	16785806	A	G	0.3601	-0.1656	0.03546	3.23102e-06	1858	TRUE	3.59934497595037e-06	0.0126382194476928	23.7567786772107
CD33dim HLA DR+ CD11b- %CD33dim HLA DR+	ME/CFS	rs6820873	4	31077545	C	A	0.4255	0.1559	0.03427	2.87098e-06	1858	TRUE	6.67813620040464e-06	0.011882609456595	22.3193350936895
CD33dim HLA DR+ CD11b- %CD33dim HLA DR+	ME/CFS	rs7156568	14	102533672	C	T	0.7505	-0.1808	0.03992	3.70937e-18	1858	TRUE	7.08177376423848e-06	0.01224187933568	23.0025221475689
CD33dim HLA DR+ CD11b- %CD33dim HLA DR+	ME/CFS	rs942382	6	151472251	A	G	0.6359	0.1667	0.03551	2.5293e-54	1858	TRUE	3.10020170057515e-06	0.0128679895409582	24.1943208557407
CD66b++ myeloid cell Absolute Count	ME/CFS	rs11114486	12	80899901	A	C	0.5982	0.1498	0.03364	8.83304e-06	1858	TRUE	1.07747976634619e-05	0.0107872306173408	20.2394273966754
CD66b++ myeloid cell Absolute Count	ME/CFS	rs12239179	1	198976492	T	C	0.7826	-0.1795	0.04043	8.96499e-06	1858	TRUE	1.274507923566e-05	0.01096372881422	20.5742511897929
CD66b++ myeloid cell Absolute Count	ME/CFS	rs1899009	12	74096868	G	A	0.2182	0.2036	0.04022	9.54004e-06	1858	TRUE	7.26947963302679e-07	0.0141428180894592	26.6256318416902
CD66b++ myeloid cell Absolute Count	ME/CFS	rs2070901	1	161185058	T	G	0.2871	0.189	0.03644	4.19498e-06	1858	TRUE	2.64636516004391e-07	0.01462229061678	27.5416940390613
CD66b++ myeloid cell Absolute Count	ME/CFS	rs2630166	3	60042425	G	C	0.8089	0.1999	0.04232	2.49701e-06	1858	TRUE	2.99782057686407e-06	0.0123540998284158	23.2160223391362
CD66b++ myeloid cell Absolute Count	ME/CFS	rs2911266	16	89509001	T	C	0.387	-0.1502	0.0337	4.55701e-07	1858	TRUE	9.60138043891747e-06	0.01070388169848	20.0813528577133
CD66b++ myeloid cell Absolute Count	ME/CFS	rs59277927	2	223074399	A	C	0.1512	0.2119	0.0459	2.37001e-07	1858	TRUE	5.67169465876977e-06	0.0115252159381632	21.6402088613044
Monocytic Myeloid-Derived Suppressor Cells Absolute Count	ME/CFS	rs10082958	12	89653407	T	A	0.858	0.2114	0.04759	9.40806e-06	1855	TRUE	1.08609878064416e-05	0.01088969193312	20.4007571122259
Monocytic Myeloid-Derived Suppressor Cells Absolute Count	ME/CFS	rs11112649	12	106064969	C	G	0.2984	-0.1727	0.03637	5.40306e-06	1855	TRUE	4.41932491937432e-06	0.0124882927233152	23.4334502019422
Monocytic Myeloid-Derived Suppressor Cells Absolute Count	ME/CFS	rs12885009	14	85063049	A	C	0.6873	-0.1714	0.03654	4.72096e-06	1855	TRUE	4.04402402183949e-06	0.0126277465312632	23.6984726279546
Monocytic Myeloid-Derived Suppressor Cells Absolute Count	ME/CFS	rs1354106	19	51737991	G	T	0.2237	-0.4306	0.03825	3.32797e-06	1855	TRUE	1.57240127353805e-28	0.0643981834479032	127.54339700699
Monocytic Myeloid-Derived Suppressor Cells Absolute Count	ME/CFS	rs2071473	6	32782605	T	C	0.3892	-0.2405	0.03772	2.20201e-06	1855	TRUE	3.85143324245442e-10	0.02749995714648	52.3983736215658
Monocytic Myeloid-Derived Suppressor Cells Absolute Count	ME/CFS	rs3007125	14	47267652	T	C	0.1644	0.2011	0.04408	2.92698e-06	1855	TRUE	6.33698087586154e-06	0.0111110315649888	20.8200739892037
Monocytic Myeloid-Derived Suppressor Cells Absolute Count	ME/CFS	rs7757733	6	5580339	A	G	0.5245	-0.1533	0.03286	2.298e-10	1855	TRUE	3.58533664672023e-06	0.011722232181555	21.9789384520606
Monocytic Myeloid-Derived Suppressor Cells Absolute Count	ME/CFS	rs78949787	19	51591138	T	C	0.5539	0.1531	0.03336	1.71712e-28	1855	TRUE	5.35370368719917e-06	0.0115836110212638	21.7159806957264
CD33dim HLA DR- Absolute Count	ME/CFS	rs11203701	8	15256015	A	G	0.4634	0.1574	0.03372	8.00295e-06	1856	TRUE	3.79525143138303e-06	0.0123210054449888	23.1281056101644
CD33dim HLA DR- Absolute Count	ME/CFS	rs2013837	22	39271617	A	G	0.4701	-0.1645	0.03328	4.128e-06	1856	TRUE	1.16369741632887e-06	0.013481740731795	25.3367305490009
CD33dim HLA DR- Absolute Count	ME/CFS	rs33978622	19	51736383	C	G	0.215	-0.4747	0.0388	3.26302e-06	1856	TRUE	3.04560812617749e-33	0.0760635473795	152.631511010982
CD33dim HLA DR- Absolute Count	ME/CFS	rs403939	8	144555482	C	T	0.7368	0.1861	0.03918	2.65999e-06	1856	TRUE	2.45785352794411e-06	0.0134325431409792	25.2430128423891
CD33dim HLA DR- Absolute Count	ME/CFS	rs55678760	20	58069558	C	T	0.2492	0.183	0.03885	2.18399e-06	1856	TRUE	3.33399593632614e-06	0.01253154093408	23.5283230350078
CD33dim HLA DR- Absolute Count	ME/CFS	rs6851258	4	113247850	G	A	0.4092	0.1522	0.03399	8.34603e-07	1856	TRUE	1.19797356942442e-05	0.0112004484670848	21.0008504006527
CD33dim HLA DR- Absolute Count	ME/CFS	rs9297816	8	132011279	A	G	0.3661	0.1756	0.03519	6.58795e-07	1856	TRUE	1.09962509832438e-06	0.0143119727102688	26.9196710015824
CD33dim HLA DR- Absolute Count	ME/CFS	rs962695	8	80656206	C	T	0.2788	0.1713	0.03709	3.74283e-33	1856	TRUE	4.6651548531264e-06	0.0118003043615328	22.1390113585764
Basophil Absolute Count	ME/CFS	rs11203701	8	15256015	A	G	0.4631	0.1573	0.0336	8.39905e-06	1857	TRUE	3.55441943476733e-06	0.0123042635778062	23.1087
Basophil Absolute Count	ME/CFS	rs2013837	22	39271617	A	G	0.4698	-0.1591	0.03316	9.77597e-06	1857	TRUE	2.38184915550773e-06	0.0126102324095352	23.6907266891893
Basophil Absolute Count	ME/CFS	rs35406957	8	130634816	A	G	0.3045	-0.164	0.03579	4.897e-06	1857	TRUE	6.05353169794943e-06	0.0113921	21.3757785315037
Basophil Absolute Count	ME/CFS	rs3865444	19	51727962	A	C	0.2132	-0.4855	0.03861	3.04201e-06	1857	TRUE	6.1350068672252e-35	0.07907879005208	159.287411302976
Basophil Absolute Count	ME/CFS	rs3897098	8	83786650	G	A	0.6319	-0.1558	0.03513	2.86999e-06	1857	TRUE	1.61799411674029e-05	0.0112922133559992	21.1862959494632
Basophil Absolute Count	ME/CFS	rs403939	8	144555482	C	T	0.7369	0.1906	0.03905	1.72401e-06	1857	TRUE	1.28840672518453e-06	0.0140865678962808	26.5039328978854
Basophil Absolute Count	ME/CFS	rs55678760	20	58069558	C	T	0.2493	0.1818	0.03872	6.70193e-07	1857	TRUE	3.58617526224483e-06	0.0123710467417848	23.2357421583316
Basophil Absolute Count	ME/CFS	rs6446560	4	4257901	T	C	0.441	-0.1465	0.0328	1.15101e-06	1857	TRUE	1.04333634107855e-05	0.0105817048155	19.8389927983818
Basophil Absolute Count	ME/CFS	rs7351079	19	51574038	G	A	0.2722	-0.1881	0.03771	3.75396e-07	1857	TRUE	8.52248070948458e-07	0.0140187005466552	26.3744246756638
Basophil Absolute Count	ME/CFS	rs9297816	8	132011279	A	G	0.3659	0.1788	0.03506	7.50931e-35	1857	TRUE	6.30362001862257e-07	0.0148349192693472	27.9331614395322
Basophil %CD33dim HLA DR- CD66b-	ME/CFS	rs13237906	7	101155469	T	G	0.4297	0.157	0.03299	9.08594e-06	1857	TRUE	3.12814537180934e-06	0.01208086484718	22.6840471999283
Basophil %CD33dim HLA DR- CD66b-	ME/CFS	rs1924240	9	85792653	C	T	0.2216	-0.1764	0.03978	9.8159e-06	1857	TRUE	1.32048566793797e-05	0.0107349429454848	20.1294072017111
Basophil %CD33dim HLA DR- CD66b-	ME/CFS	rs3865444	19	51727962	A	C	0.2132	-0.5183	0.03788	6.38807e-06	1857	TRUE	7.00515652661511e-41	0.0901247275711328	183.740974956017
Basophil %CD33dim HLA DR- CD66b-	ME/CFS	rs422720	21	46578954	A	C	0.5533	0.1584	0.03343	3.48899e-06	1857	TRUE	2.54443021605802e-06	0.0124027209580032	23.2959809279887
Basophil %CD33dim HLA DR- CD66b-	ME/CFS	rs4350951	3	169241641	A	G	0.2765	0.1763	0.03653	2.103e-06	1857	TRUE	1.83910339679396e-06	0.012435644301395	23.3585994127636
Basophil %CD33dim HLA DR- CD66b-	ME/CFS	rs4679209	3	125887424	T	C	0.479	0.1576	0.03285	1.741e-06	1857	TRUE	3.37485628466409e-06	0.01239697309568	23.2850492212134
Basophil %CD33dim HLA DR- CD66b-	ME/CFS	rs49195	8	71550708	T	C	0.2477	0.1791	0.03849	2.305e-06	1857	TRUE	4.2646401387545e-06	0.0119546877143502	22.4442598273352
Basophil %CD33dim HLA DR- CD66b-	ME/CFS	rs61823496	1	223653616	G	T	0.1734	-0.1914	0.04301	1.501e-06	1857	TRUE	1.13038488137646e-05	0.0105016697473248	19.6873474019031
Basophil %CD33dim HLA DR- CD66b-	ME/CFS	rs72714455	8	131925751	T	C	0.4432	0.1482	0.03274	1.36994e-13	1857	TRUE	6.79002699422976e-06	0.0108399026331648	20.3283770120213
Basophil %CD33dim HLA DR- CD66b-	ME/CFS	rs7351079	19	51574038	G	A	0.2722	-0.2756	0.03696	1.14393e-40	1857	TRUE	1.83304331840758e-13	0.0300946013127552	57.5576602735896
CD45RA- CD4+ T cell Absolute Count	ME/CFS	rs62447160	7	36527098	C	T	0.6415	-0.138	0.02703	6.29405e-07	3395	TRUE	5.24109785896846e-07	0.00875939	29.983253986359
CD45RA- CD4+ T cell Absolute Count	ME/CFS	rs653178	12	112007756	T	C	0.5287	-0.1619	0.02833	3.50897e-07	3395	TRUE	1.76026034564285e-08	0.0130626245179182	44.908102672317
CD45RA- CD4+ T cell Absolute Count	ME/CFS	rs6743943	2	118512809	C	T	0.466	0.1354	0.02655	3.56796e-07	3395	TRUE	4.72569527273087e-07	0.00912419373408	31.243460728342
CD45RA- CD4+ T cell Absolute Count	ME/CFS	rs7162344	15	26030485	A	G	0.4315	-0.1295	0.02595	1.181e-08	3395	TRUE	9.84130910573537e-07	0.008227744588875	28.1483346985548
CD45RA- CD4+ T cell %CD4+ T cell	ME/CFS	rs10432663	2	41955462	C	T	0.1959	-0.1402	0.03003	8.12101e-06	3427	TRUE	5.7313517509724e-06	0.0061925642471352	21.3416923474422
CD45RA- CD4+ T cell %CD4+ T cell	ME/CFS	rs11124653	2	39112166	A	C	0.5909	0.1345	0.02443	7.22005e-06	3427	TRUE	4.47970632766202e-08	0.008746172402795	30.2199493667381
CD45RA- CD4+ T cell %CD4+ T cell	ME/CFS	rs1250600	10	81010850	G	T	0.6733	-0.1145	0.02553	6.86705e-06	3427	TRUE	8.68321493578693e-06	0.005767647607755	19.8687892312394
CD45RA- CD4+ T cell %CD4+ T cell	ME/CFS	rs12712610	2	38897249	G	A	0.2969	-0.1902	0.02599	7.58106e-06	3427	TRUE	4.95694488582535e-13	0.0151035249173112	52.5228530617371
CD45RA- CD4+ T cell %CD4+ T cell	ME/CFS	rs1849779	12	43674787	T	C	0.3826	-0.1119	0.02448	5.04104e-06	3427	TRUE	7.72060728996965e-06	0.0059156403091128	20.3816385009936
CD45RA- CD4+ T cell %CD4+ T cell	ME/CFS	rs2252009	16	3214442	G	T	0.1773	0.1373	0.03055	9.25209e-06	3427	TRUE	1.16524777625979e-05	0.0054994758979518	18.9399
CD45RA- CD4+ T cell %CD4+ T cell	ME/CFS	rs7216330	17	4102387	T	C	0.5057	-0.1152	0.02407	3.14398e-06	3427	TRUE	2.87885884310168e-06	0.0066346576478208	22.8754733781823
CD45RA- CD4+ T cell %CD4+ T cell	ME/CFS	rs73189225	12	108927798	A	G	0.1103	-0.1661	0.03716	1.77101e-06	3427	TRUE	1.19462479119484e-05	0.0054148741022222	18.6469144944936
CD45RA- CD4+ T cell %CD4+ T cell	ME/CFS	rs76516339	18	74287337	T	A	0.1533	-0.1648	0.03213	3.05401e-07	3427	TRUE	5.23870840595188e-07	0.0070504384409088	24.3192127726979
CD45RA- CD4+ T cell %CD4+ T cell	ME/CFS	rs7700617	5	39546706	A	C	0.4181	-0.1075	0.02387	3.92202e-08	3427	TRUE	7.40007178677088e-06	0.005623095363875	19.3680097873144
CD45RA- CD4+ T cell %CD4+ T cell	ME/CFS	rs931555	5	35803577	T	C	0.2613	-0.1246	0.02807	3.13112e-13	3427	TRUE	1.17799529437795e-05	0.0059934044926392	20.6511812698905
CD45RA- CD4+ T cell %T cell	ME/CFS	rs1051488	6	31322911	T	C	0.7693	0.1684	0.03331	3.27597e-06	3427	TRUE	5.75851341327875e-07	0.0100660132319712	34.8266609494438
CD45RA- CD4+ T cell %T cell	ME/CFS	rs12448994	16	989381	T	C	0.0925	0.1905	0.04089	5.39299e-06	3427	TRUE	4.37301680993216e-06	0.006092679346875	20.9953446658732
CD45RA- CD4+ T cell %T cell	ME/CFS	rs12712610	2	38897249	G	A	0.2969	-0.1632	0.02646	4.35702e-06	3427	TRUE	1.14313505183997e-09	0.0111198159747072	38.5136342386228
CD45RA- CD4+ T cell %T cell	ME/CFS	rs1581998	1	157535842	G	T	0.3166	-0.13	0.02593	1.639e-06	3427	TRUE	9.35017327362634e-07	0.00731312	25.2319536528505
CD45RA- CD4+ T cell %T cell	ME/CFS	rs1626874	18	66895282	A	G	0.2164	0.1388	0.0289	5.659e-07	3427	TRUE	2.54454740878872e-06	0.0065337213937152	22.5251689517517
CD45RA- CD4+ T cell %T cell	ME/CFS	rs72795179	2	38931153	A	G	0.4444	0.1112	0.02442	4.54695e-07	3427	TRUE	1.02011898206234e-05	0.0061062679468032	21.0424586083229
CD45RA- CD4+ T cell %T cell	ME/CFS	rs7675607	4	37884855	G	T	0.6344	-0.1152	0.02503	7.82492e-10	3427	TRUE	4.88044300077664e-06	0.0061560808538112	21.2151792832995
Central Memory CD4+ T cell Absolute Count	ME/CFS	rs10206629	2	38920333	C	T	0.2443	0.1343	0.02955	8.03008e-06	3395	TRUE	9.97731480934619e-06	0.0066597037458798	22.7478688773434
Central Memory CD4+ T cell Absolute Count	ME/CFS	rs12043060	1	157059350	T	C	0.4633	0.1224	0.0255	4.476e-06	3395	TRUE	2.22714324327579e-06	0.0074505224345472	25.469382828577
Central Memory CD4+ T cell Absolute Count	ME/CFS	rs1980708	13	100586353	C	T	0.8293	-0.1525	0.0341	5.73495e-06	3395	TRUE	1.0097753497879e-05	0.006584379733875	22.4888757346628
Central Memory CD4+ T cell Absolute Count	ME/CFS	rs3184504	12	111884608	C	T	0.5292	-0.1609	0.02705	1.649e-06	3395	TRUE	4.83445884354739e-09	0.0129002573300832	44.3426041248691
Central Memory CD4+ T cell Absolute Count	ME/CFS	rs7162344	15	26030485	A	G	0.4315	-0.1159	0.02523	1.83101e-07	3395	TRUE	6.76372577674616e-06	0.006590344794555	22.5093844928462
Central Memory CD4+ T cell Absolute Count	ME/CFS	rs9271622	6	32591845	A	G	0.7477	0.1821	0.03484	2.98497e-09	3395	TRUE	3.28224645396687e-07	0.0125110718558622	42.9878914052434
Central Memory CD4+ T cell %CD4+ T cell	ME/CFS	rs10245930	7	21822311	G	C	0.4145	0.1162	0.02588	8.65406e-06	3427	TRUE	8.62015037060951e-06	0.00655380757598	22.5949
Central Memory CD4+ T cell %CD4+ T cell	ME/CFS	rs10782230	6	126228512	A	G	0.5505	0.1142	0.02564	6.45506e-06	3427	TRUE	1.41227937799058e-05	0.00645430111518	22.2495868527274
Central Memory CD4+ T cell %CD4+ T cell	ME/CFS	rs13041294	20	48024935	T	G	0.1711	0.1529	0.03365	7.34598e-06	3427	TRUE	6.20143496754905e-06	0.0066312761775678	22.8637366604161
Central Memory CD4+ T cell %CD4+ T cell	ME/CFS	rs13233481	7	130980127	G	A	0.4365	0.1154	0.02555	5.70401e-06	3427	TRUE	1.0500882819195e-05	0.00655118376318	22.5857679048688
Central Memory CD4+ T cell %CD4+ T cell	ME/CFS	rs2816718	14	49245824	C	A	0.1574	-0.1611	0.03477	4.87596e-06	3427	TRUE	4.28666728643891e-06	0.0068841014100408	23.7414861275166
Central Memory CD4+ T cell %CD4+ T cell	ME/CFS	rs4784296	16	51479349	A	G	0.3947	0.119	0.02599	3.474e-06	3427	TRUE	5.71132205400715e-06	0.00676646311502	23.3330181757921
Central Memory CD4+ T cell %CD4+ T cell	ME/CFS	rs6751481	2	38897810	C	T	0.4704	-0.1726	0.0256	3.73999e-06	3427	TRUE	5.9042062097241e-11	0.0148431770554368	51.6038464443867
Central Memory CD4+ T cell %CD4+ T cell	ME/CFS	rs9396752	6	9941223	A	G	0.0909	0.2024	0.04354	1.82096e-11	3427	TRUE	6.64332410595257e-06	0.0067705905852288	23.347348089574
Central Memory CD4+ T cell %T cell	ME/CFS	rs10485474	20	59473649	A	G	0.1901	0.1465	0.03297	9.03109e-06	3427	TRUE	1.56872844540323e-05	0.006608741439755	22.7855230616449
Central Memory CD4+ T cell %T cell	ME/CFS	rs10495355	1	235018206	T	C	0.3204	-0.1216	0.02734	9.10899e-06	3427	TRUE	1.54151423144799e-05	0.0064393647095808	22.1977636260394
Central Memory CD4+ T cell %T cell	ME/CFS	rs12453732	17	38177839	C	A	0.3439	-0.1373	0.02865	6.45699e-06	3427	TRUE	3.27940792227258e-06	0.0085069383155982	29.3862507534098
Central Memory CD4+ T cell %T cell	ME/CFS	rs12734326	1	240644644	T	C	0.3881	0.1218	0.02571	5.75599e-06	3427	TRUE	2.87495764417287e-06	0.0070460978209272	24.3041343447215
Central Memory CD4+ T cell %T cell	ME/CFS	rs13041294	20	48024935	T	G	0.1711	0.1552	0.03416	5.938e-06	3427	TRUE	6.2162309644269e-06	0.0068322787794432	23.5615337868963
Central Memory CD4+ T cell %T cell	ME/CFS	rs13233481	7	130980127	G	A	0.4365	0.1171	0.02593	3.29503e-06	3427	TRUE	1.05312180908287e-05	0.006745621269555	23.2606604541291
Central Memory CD4+ T cell %T cell	ME/CFS	rs17230697	4	55480792	T	C	0.2669	-0.1343	0.02948	2.246e-06	3427	TRUE	9.77986710594603e-06	0.0070581976271822	24.3461669307607
Central Memory CD4+ T cell %T cell	ME/CFS	rs2127105	5	172260234	T	C	0.4281	0.1194	0.02563	5.37799e-06	3427	TRUE	7.46892954614101e-06	0.0069807803575608	24.0772507235609
Central Memory CD4+ T cell %T cell	ME/CFS	rs4784296	16	51479349	A	G	0.3947	0.1198	0.0264	1.70699e-06	3427	TRUE	6.91535911220494e-06	0.0068577465775928	23.6499675120211
Central Memory CD4+ T cell %T cell	ME/CFS	rs6751481	2	38897810	C	T	0.4704	-0.1403	0.02605	7.72894e-08	3427	TRUE	1.96983116201245e-07	0.0098075521754112	33.9235734170475
Naive CD4+ T cell Absolute Count	ME/CFS	rs12916593	15	26130511	A	G	0.295	0.1158	0.02581	7.74694e-06	3395	TRUE	1.18847145092637e-05	0.00557774	19.0314233254276
Naive CD4+ T cell Absolute Count	ME/CFS	rs3129891	6	32415080	A	G	0.2239	-0.2185	0.03362	8.60895e-06	3395	TRUE	1.52384205347596e-10	0.016592226028755	57.2472827708314
Naive CD4+ T cell Absolute Count	ME/CFS	rs3184504	12	111884608	C	T	0.5292	-0.1176	0.02606	6.67406e-06	3395	TRUE	9.49352853401064e-06	0.0068912963868672	23.5444202186239
Naive CD4+ T cell Absolute Count	ME/CFS	rs4282192	4	38320205	G	T	0.785	0.1278	0.02834	7.47997e-06	3395	TRUE	7.99733924505894e-06	0.00551315	18.8098197924658
Naive CD4+ T cell Absolute Count	ME/CFS	rs75139198	15	96213762	T	G	0.2483	0.1204	0.02701	8.93203e-06	3395	TRUE	1.07513016340305e-05	0.0054113327401952	18.4605481561215
Naive CD4+ T cell Absolute Count	ME/CFS	rs7704364	5	8105516	A	G	0.2875	0.1144	0.02555	6.61607e-06	3395	TRUE	1.33580953716181e-05	0.00536173	18.2904106285405
Naive CD4+ T cell Absolute Count	ME/CFS	rs980169	15	96720568	G	A	0.6707	0.1126	0.02532	9.33039e-11	3395	TRUE	1.49881085441257e-05	0.0056005001570552	19.1095199021013
Naive CD4+ T cell %CD4+ T cell	ME/CFS	rs11124653	2	39112166	A	C	0.5909	-0.1137	0.0239	9.91608e-06	3427	TRUE	2.26379184417979e-06	0.0062502069075822	21.5415981037374
Naive CD4+ T cell %CD4+ T cell	ME/CFS	rs11652705	17	41761741	G	A	0.1707	-0.1384	0.03087	9.12809e-06	3427	TRUE	9.7239620674871e-06	0.0054230968739712	18.6753852165394
Naive CD4+ T cell %CD4+ T cell	ME/CFS	rs11716653	3	174932703	C	G	0.3843	0.1061	0.02387	7.29794e-06	3427	TRUE	1.45118110953417e-05	0.0053272159418142	18.3434340349321
Naive CD4+ T cell %CD4+ T cell	ME/CFS	rs12712610	2	38897249	G	A	0.2969	0.1457	0.02548	9.01903e-06	3427	TRUE	1.67652739526047e-08	0.0088629111332222	30.6269142505737
Naive CD4+ T cell %CD4+ T cell	ME/CFS	rs146180953	13	100509066	T	C	0.2526	0.1185	0.02637	7.63906e-06	3427	TRUE	9.78982595669046e-06	0.00530216374878	18.2567109103322
Naive CD4+ T cell %CD4+ T cell	ME/CFS	rs1849779	12	43674787	T	C	0.3826	0.1091	0.02393	4.53002e-06	3427	TRUE	8.16075039287915e-06	0.0056232978528888	19.3687111781253
Naive CD4+ T cell %CD4+ T cell	ME/CFS	rs4702116	5	15902603	C	G	0.1094	-0.1823	0.03657	3.555e-06	3427	TRUE	7.43115503526421e-07	0.0064759478945912	22.324695101213
Naive CD4+ T cell %CD4+ T cell	ME/CFS	rs4959365	6	6026750	G	A	0.3713	-0.1115	0.02371	5.25098e-06	3427	TRUE	4.07198005056499e-06	0.005804277129995	19.9957098113891
Naive CD4+ T cell %CD4+ T cell	ME/CFS	rs6046769	20	20238128	G	A	0.6265	0.1057	0.02378	2.66201e-06	3427	TRUE	1.01371188154e-05	0.005228675043795	18.0023404130455
Naive CD4+ T cell %CD4+ T cell	ME/CFS	rs73189225	12	108927798	A	G	0.1103	0.1668	0.03631	2.04498e-06	3427	TRUE	6.74311103973678e-06	0.0054606103923168	18.8052788950498
Naive CD4+ T cell %CD4+ T cell	ME/CFS	rs8071815	17	47988216	C	A	0.3251	0.1072	0.02423	6.45595e-07	3427	TRUE	1.38239414677223e-05	0.0050428489989632	17.3592981407005
Naive CD4+ T cell %CD4+ T cell	ME/CFS	rs8091016	18	74288206	G	C	0.8462	-0.1455	0.03134	1.17501e-08	3427	TRUE	5.84153125188493e-06	0.00551042808318	18.9777919425686
Effector Memory CD4+ T cell Absolute Count	ME/CFS	rs62447160	7	36527098	C	T	0.6415	-0.1312	0.02669	9.33792e-07	3395	TRUE	1.37258476139438e-06	0.00791741640192	27.0781831027464
Effector Memory CD4+ T cell %CD4+ T cell	ME/CFS	rs113498448	12	27421151	G	T	0.1959	0.1371	0.03048	5.32905e-06	3427	TRUE	9.97034790104127e-06	0.0059217409274958	20.4027826698439
Effector Memory CD4+ T cell %CD4+ T cell	ME/CFS	rs12428126	13	21012562	G	A	0.2666	0.1226	0.0269	8.85401e-06	3427	TRUE	6.72640661127739e-06	0.0058777618635488	20.2503611833412
Effector Memory CD4+ T cell %CD4+ T cell	ME/CFS	rs12712610	2	38897249	G	A	0.2969	-0.1199	0.02647	7.09104e-06	3427	TRUE	8.08328270749378e-06	0.0060019953882878	20.6809612388668
Effector Memory CD4+ T cell %CD4+ T cell	ME/CFS	rs1920658	3	160357646	A	G	0.6487	0.1136	0.02553	6.11899e-06	3427	TRUE	1.09729072201766e-05	0.0058817790500352	20.2643
Effector Memory CD4+ T cell %CD4+ T cell	ME/CFS	rs28844071	8	127475071	A	C	0.4021	0.1143	0.02439	2.88098e-06	3427	TRUE	4.5615376142771e-06	0.0062818141427982	21.6512223941281
Effector Memory CD4+ T cell %CD4+ T cell	ME/CFS	rs439782	8	68568325	A	G	0.1698	0.155	0.03244	1.38e-06	3427	TRUE	2.18113134989639e-06	0.00677351	23.3574855603327
Effector Memory CD4+ T cell %CD4+ T cell	ME/CFS	rs6046769	20	20238128	G	A	0.6265	-0.1192	0.02465	1.84098e-06	3427	TRUE	1.56851015264174e-06	0.00664957958112	22.9272667501688
Effector Memory CD4+ T cell %T cell	ME/CFS	rs2500513	6	149287703	G	A	0.7151	-0.1158	0.02576	7.22703e-06	3427	TRUE	7.91050488837121e-06	0.0054639452847672	18.8168267119145
Effector Memory CD4+ T cell %T cell	ME/CFS	rs2606175	15	88060366	T	A	0.3513	-0.1206	0.02453	2.91702e-06	3427	TRUE	1.04109289109603e-06	0.0066289792408632	22.8557642869487
Effector Memory CD4+ T cell %T cell	ME/CFS	rs3131014	6	31116627	A	G	0.2101	-0.1537	0.03319	3.79402e-06	3427	TRUE	5.7821632510595e-06	0.0078410802175662	27.0679416469423
Effector Memory CD4+ T cell %T cell	ME/CFS	rs387663	8	68568308	A	G	0.1681	0.1688	0.03184	9.22593e-07	3427	TRUE	1.36702629679263e-07	0.0079691814978432	27.5137083657584
Effector Memory CD4+ T cell %T cell	ME/CFS	rs58905133	2	38887964	G	A	0.3528	0.1158	0.025	3.75604e-06	3427	TRUE	5.04787844229295e-06	0.0061237041320448	21.1029146579425
Effector Memory CD4+ T cell %T cell	ME/CFS	rs73189225	12	108927798	A	G	0.1103	-0.1726	0.03685	1.21599e-07	3427	TRUE	4.40931377010497e-06	0.0058469675213432	20.1436429869064
Terminally Differentiated CD4+ T cell Absolute Count	ME/CFS	rs12712610	2	38897249	G	A	0.2966	0.183	0.02834	3.359e-06	3395	TRUE	1.82897707530648e-10	0.01397351565432	48.0840417248733
Terminally Differentiated CD4+ T cell Absolute Count	ME/CFS	rs1304374	21	32198368	A	G	0.463	-0.1207	0.02593	2.84099e-06	3395	TRUE	4.87761168196355e-06	0.00724435647438	24.7594679293677
Terminally Differentiated CD4+ T cell Absolute Count	ME/CFS	rs9269202	6	32449523	C	T	0.5704	0.1576	0.0336	1.22301e-10	3395	TRUE	3.20207362684889e-06	0.0121726801747968	41.8108539864983
Terminally Differentiated CD4+ T cell %CD4+ T cell	ME/CFS	rs10750395	11	99630378	A	G	0.3742	-0.1252	0.02568	9.96598e-06	3427	TRUE	1.57126406778322e-06	0.0073413849199488	25.3302021146484
Terminally Differentiated CD4+ T cell %CD4+ T cell	ME/CFS	rs12148245	15	80278961	T	C	0.3507	0.1181	0.02645	6.30696e-06	3427	TRUE	1.03682381978077e-05	0.0063520068775422	21.8946988331519
Terminally Differentiated CD4+ T cell %CD4+ T cell	ME/CFS	rs1897327	2	38966307	C	T	0.7505	0.1478	0.02979	7.51208e-06	3427	TRUE	8.35056802131781e-07	0.00818088165758	28.2506347770743
Terminally Differentiated CD4+ T cell %CD4+ T cell	ME/CFS	rs28832396	1	109586432	T	C	0.5511	0.1129	0.02516	5.45796e-06	3427	TRUE	8.90390640119082e-06	0.0063066378934878	21.7373242178108
Terminally Differentiated CD4+ T cell %CD4+ T cell	ME/CFS	rs4674422	2	220606931	C	T	0.7336	-0.1246	0.02816	8.19993e-06	3427	TRUE	1.68843587886023e-05	0.0060681963299328	20.9104612140159
Terminally Differentiated CD4+ T cell %CD4+ T cell	ME/CFS	rs4778983	15	82503078	C	T	0.3108	-0.1281	0.0271	2.36401e-06	3427	TRUE	6.5153225662011e-06	0.0070299871965792	24.2481704762724
Terminally Differentiated CD4+ T cell %CD4+ T cell	ME/CFS	rs597606	2	224660972	T	C	0.4308	0.1133	0.02505	1.13501e-06	3427	TRUE	8.37517951802884e-06	0.0062955025101408	21.6987003195608
Terminally Differentiated CD4+ T cell %CD4+ T cell	ME/CFS	rs7131851	12	129434577	G	A	0.5518	0.113	0.02482	7.36004e-07	3427	TRUE	9.39372010885844e-06	0.00631597541688	21.7697127735241
Terminally Differentiated CD4+ T cell %T cell	ME/CFS	rs10750395	11	99630378	A	G	0.3742	-0.1274	0.02551	8.86401e-06	3427	TRUE	8.66281366213997e-07	0.0076016556706272	26.2351008752359
Terminally Differentiated CD4+ T cell %T cell	ME/CFS	rs12148245	15	80278961	T	C	0.3507	0.1189	0.02627	9.12599e-06	3427	TRUE	7.82258831073463e-06	0.0064383543237342	22.1942580561072
Terminally Differentiated CD4+ T cell %T cell	ME/CFS	rs1304372	21	32198305	A	G	0.4578	-0.1132	0.02483	5.27497e-06	3427	TRUE	7.55704162754098e-06	0.0063614797776768	21.9275599678523
Terminally Differentiated CD4+ T cell %T cell	ME/CFS	rs1897327	2	38966307	C	T	0.7505	0.1445	0.02959	5.53503e-06	3427	TRUE	1.23727859838069e-06	0.007819643184875	26.993356323005
Terminally Differentiated CD4+ T cell %T cell	ME/CFS	rs28832396	1	109586432	T	C	0.5511	0.1111	0.02499	6.23893e-06	3427	TRUE	1.0775970047253e-05	0.0061071435732318	21.0454945953826
Terminally Differentiated CD4+ T cell %T cell	ME/CFS	rs3786686	19	6831355	A	G	0.3296	0.1209	0.02648	5.16702e-06	3427	TRUE	6.90582528890427e-06	0.0064595729323008	22.2678782769075
Terminally Differentiated CD4+ T cell %T cell	ME/CFS	rs4778983	15	82503078	C	T	0.3108	-0.1225	0.02692	6.188e-07	3427	TRUE	1.46594704231497e-05	0.00642878	22.1610341980387
Terminally Differentiated CD4+ T cell %T cell	ME/CFS	rs7131851	12	129434577	G	A	0.5518	0.1097	0.02466	1.087e-06	3427	TRUE	1.5108382408265e-05	0.0059524642966968	20.5092709190837
Central Memory CD8+ T cell Absolute Count	ME/CFS	rs6073949	20	44531878	A	G	0.6521	-0.1168	0.02485	8.01309e-06	3395	TRUE	3.49364497439219e-06	0.0061899096530432	21.1331759022926
Central Memory CD8+ T cell Absolute Count	ME/CFS	rs62047982	16	53154832	T	C	0.4717	-0.1186	0.02366	5.38704e-06	3395	TRUE	6.89203138738303e-07	0.0070104494265912	23.9543859154291
Central Memory CD8+ T cell Absolute Count	ME/CFS	rs7723922	5	171961688	T	C	0.2432	-0.1264	0.02775	2.68999e-06	3395	TRUE	6.0333189546843e-06	0.0058812391227392	20.0730990388359
Central Memory CD8+ T cell Absolute Count	ME/CFS	rs8079667	17	70743564	C	T	0.6321	0.1104	0.02469	5.719e-07	3395	TRUE	9.94069320258949e-06	0.0056687032217088	19.3435629488655
Central Memory CD8+ T cell %CD8+ T cell	ME/CFS	rs16878206	5	59816794	G	A	0.1911	0.1422	0.03213	9.91791e-06	3427	TRUE	1.26628190247893e-05	0.0062515068433272	21.5461065710718
Central Memory CD8+ T cell %CD8+ T cell	ME/CFS	rs2713981	17	70743094	G	A	0.6526	0.1176	0.02613	7.00793e-06	3427	TRUE	9.1569015034602e-06	0.0062707793960448	21.6129494696756
Central Memory CD8+ T cell %CD8+ T cell	ME/CFS	rs350280	16	12231997	G	A	0.4316	-0.1208	0.02566	4.617e-06	3427	TRUE	3.16480625420644e-06	0.0071597749164032	24.6990688623804
Central Memory CD8+ T cell %CD8+ T cell	ME/CFS	rs35069110	7	157454257	A	G	0.4613	-0.1233	0.02478	4.07202e-06	3427	TRUE	1.42504551568307e-06	0.0075559065673518	26.0760078723126
Central Memory CD8+ T cell %CD8+ T cell	ME/CFS	rs4868220	5	172266325	G	A	0.5455	-0.113	0.02463	4.13e-06	3427	TRUE	8.30531721833819e-06	0.0063316299555	21.8240141795158
Central Memory CD8+ T cell %CD8+ T cell	ME/CFS	rs55699240	2	113838725	C	G	0.1936	-0.16	0.03188	4.67401e-06	3427	TRUE	6.23543846486704e-07	0.00799329	27.5976308549297
Central Memory CD8+ T cell %CD8+ T cell	ME/CFS	rs62047982	16	53154832	T	C	0.4721	-0.1224	0.02487	2.63998e-06	3427	TRUE	1.0949822748829e-06	0.0074675560963968	25.7688096618463
Central Memory CD8+ T cell %CD8+ T cell	ME/CFS	rs6558408	8	145033734	A	G	0.8039	-0.1456	0.03155	8.97904e-07	3427	TRUE	4.54621260043326e-06	0.0066839373106688	23.0465268295983
Central Memory CD8+ T cell %CD8+ T cell	ME/CFS	rs66550246	3	159822228	G	A	0.2454	-0.1351	0.02946	6.84195e-07	3427	TRUE	5.98529475675837e-06	0.0067597720789368	23.3097882259744
Central Memory CD8+ T cell %CD8+ T cell	ME/CFS	rs67145759	2	38902624	G	A	0.2305	-0.1373	0.02976	5.48997e-07	3427	TRUE	6.84518509058819e-06	0.006687297188955	23.0581898402721
Central Memory CD8+ T cell %T cell	ME/CFS	rs10865142	2	38892836	C	T	0.3097	-0.1296	0.02672	8.87994e-06	3427	TRUE	1.46847051549996e-06	0.0071815647002112	24.774780789396
Central Memory CD8+ T cell %T cell	ME/CFS	rs140690408	16	53339004	T	C	0.3637	-0.1238	0.02581	7.11902e-06	3427	TRUE	1.81864289723206e-06	0.0070937602977528	24.469711286223
Central Memory CD8+ T cell %T cell	ME/CFS	rs173262	16	12230161	T	C	0.4116	-0.1242	0.02527	8.492e-06	3427	TRUE	1.28744973296044e-06	0.0074717308213632	25.7833241206786
Central Memory CD8+ T cell %T cell	ME/CFS	rs35069110	7	157454257	A	G	0.4613	-0.117	0.0244	1.68601e-06	3427	TRUE	3.44920254939395e-06	0.00680349624318	23.4615955098014
Central Memory CD8+ T cell %T cell	ME/CFS	rs59708244	11	121805674	A	G	0.1853	-0.1405	0.03125	1.68702e-06	3427	TRUE	2.41097769297473e-05	0.005960130648755	20.5358437839205
Central Memory CD8+ T cell %T cell	ME/CFS	rs7819099	8	144992862	G	A	0.5133	-0.109	0.0245	1.28499e-06	3427	TRUE	1.14966792545095e-05	0.00593629673982	20.4532327930316
Central Memory CD8+ T cell %T cell	ME/CFS	rs8003606	14	68973250	T	G	0.2721	0.1247	0.02797	9.31301e-07	3427	TRUE	9.61257084738302e-06	0.0061597511000862	21.2279061359688
Naive CD8+ T cell Absolute Count	ME/CFS	rs1150829	6	587532	T	C	0.7244	-0.08657	0.01874	9.75192e-06	3395	TRUE	6.8005419828937e-06	0.00299241956497827	10.1837536476314
Naive CD8+ T cell Absolute Count	ME/CFS	rs11652705	17	41761741	G	A	0.1705	-0.116	0.02274	4.00101e-06	3395	TRUE	4.73090229690825e-07	0.00380616	12.9636337979016
Naive CD8+ T cell Absolute Count	ME/CFS	rs11931315	4	16601009	C	T	0.2934	-0.08275	0.01868	5.90201e-06	3395	TRUE	1.16001965449072e-05	0.002839224560355	9.66091845022398
Naive CD8+ T cell Absolute Count	ME/CFS	rs2629830	1	114684259	G	C	0.8445	-0.1096	0.02328	2.63003e-06	3395	TRUE	2.98567888103496e-06	0.00315486769632	10.7383441486804
Naive CD8+ T cell Absolute Count	ME/CFS	rs2853995	6	31333019	C	T	0.109	-0.1563	0.02983	3.60296e-07	3395	TRUE	2.52005395347871e-07	0.00474517412622	16.1771391524067
Naive CD8+ T cell Absolute Count	ME/CFS	rs28678122	15	56956314	C	A	0.151	0.1089	0.02399	1.85601e-08	3395	TRUE	9.5514812947599e-06	0.00304067772558	10.3484859335646
Naive CD8+ T cell Absolute Count	ME/CFS	rs4849134	2	111615015	G	A	0.6455	0.1004	0.0178	1.71498e-07	3395	TRUE	2.72414952833686e-08	0.00461328098552	15.7254081100932
Naive CD8+ T cell %CD8+ T cell	ME/CFS	rs1064086	2	237034061	A	G	0.328	-0.1062	0.01937	8.46292e-06	3427	TRUE	8.89641840991235e-08	0.00497189726208	17.1138363587598
Naive CD8+ T cell %CD8+ T cell	ME/CFS	rs12631411	3	106253801	C	G	0.9004	-0.1394	0.03121	4.74602e-06	3427	TRUE	1.18779875083126e-05	0.0034853818712448	11.9791849430462
Naive CD8+ T cell %CD8+ T cell	ME/CFS	rs1533299	2	111616141	T	C	0.3786	0.09386	0.01904	8.23398e-06	3427	TRUE	9.89935765483546e-07	0.00414517579936637	14.2563220740793
Naive CD8+ T cell %CD8+ T cell	ME/CFS	rs1879612	15	99398708	C	T	0.4765	0.08333	0.01818	7.05505e-06	3427	TRUE	9.21874854227186e-06	0.00346427492470995	11.906388620674
Naive CD8+ T cell %CD8+ T cell	ME/CFS	rs2629824	1	114687316	G	A	0.8226	-0.1251	0.02406	4.34901e-06	3427	TRUE	2.83085593464396e-07	0.0045675881305848	15.7157725232933
Naive CD8+ T cell %CD8+ T cell	ME/CFS	rs275837	19	48876190	A	C	0.6472	-0.09028	0.01945	3.58204e-06	3427	TRUE	5.31862515028905e-06	0.00372203267621069	12.7955875108483
Naive CD8+ T cell %CD8+ T cell	ME/CFS	rs4862490	4	185923329	C	G	0.3611	-0.0871	0.01936	1.486e-06	3427	TRUE	9.93519500608779e-06	0.0035004725974478	12.0312336499639
Naive CD8+ T cell %CD8+ T cell	ME/CFS	rs5011724	17	41759061	C	T	0.3208	-0.09626	0.01996	8.57294e-07	3427	TRUE	2.5195857574834e-06	0.00403788315191347	13.8858191103398
Naive CD8+ T cell %CD8+ T cell	ME/CFS	rs8057009	16	85990923	G	T	0.3077	-0.08846	0.01983	2.115e-07	3427	TRUE	1.26573830921966e-05	0.00333384722020767	11.4566213544668
Naive CD8+ T cell %CD8+ T cell	ME/CFS	rs8067835	17	31363767	G	A	0.2155	0.1025	0.02227	4.56405e-08	3427	TRUE	5.67189668922712e-06	0.003552367996875	12.2102356396174
Naive CD8+ T cell %T cell	ME/CFS	rs10183338	2	111610816	T	G	0.1892	0.1206	0.02163	9.40091e-06	3427	TRUE	5.29380938022926e-08	0.0044623073860992	15.351907728638
Naive CD8+ T cell %T cell	ME/CFS	rs10411666	19	779416	C	G	0.1328	-0.1114	0.0251	6.63804e-06	3427	TRUE	1.72651940376534e-05	0.0028583652380672	9.81796426815283
Naive CD8+ T cell %T cell	ME/CFS	rs1064086	2	237034061	A	G	0.328	-0.08993	0.01765	4.70598e-06	3427	TRUE	6.92477892748271e-07	0.0035651868768768	12.2544544735755
Naive CD8+ T cell %T cell	ME/CFS	rs112725843	16	28238440	T	C	0.1326	0.1191	0.02489	3.41704e-06	3427	TRUE	1.98126486294553e-06	0.0032629953922488	11.2123450486823
Naive CD8+ T cell %T cell	ME/CFS	rs11652705	17	41761741	G	A	0.1707	-0.1202	0.02264	2.83302e-06	3427	TRUE	1.57931724820412e-07	0.0040905727178808	14.0677567406669
Naive CD8+ T cell %T cell	ME/CFS	rs11843149	13	24258336	C	T	0.2256	0.09414	0.02024	1.78999e-06	3427	TRUE	5.09969563940034e-06	0.00309658369875149	10.6387429261442
Naive CD8+ T cell %T cell	ME/CFS	rs13386443	2	111722118	G	A	0.4758	0.07817	0.01705	3.67096e-07	3427	TRUE	7.98354945988417e-06	0.00304811728628441	10.4717207385243
Naive CD8+ T cell %T cell	ME/CFS	rs656841	11	126244173	G	C	0.6347	-0.07929	0.01757	1.60498e-07	3427	TRUE	1.20371772182323e-05	0.00291531174237646	10.014137048968
Naive CD8+ T cell %T cell	ME/CFS	rs8067835	17	31363767	G	A	0.2155	0.1064	0.02026	1.15601e-07	3427	TRUE	2.18786413354611e-07	0.00382783733472	13.1607199666562
Naive CD8+ T cell %T cell	ME/CFS	rs8180936	8	61151574	T	C	0.6698	0.0837	0.01785	2.66299e-08	3427	TRUE	4.29777550818379e-06	0.0030988683313848	10.646616497694
Effector Memory CD8+ T cell Absolute Count	ME/CFS	rs11080350	17	33774635	T	C	0.4044	-0.1185	0.02663	8.93203e-06	3395	TRUE	1.03657908541083e-05	0.00676445064408	23.1080946007691
Effector Memory CD8+ T cell Absolute Count	ME/CFS	rs11153123	6	109038333	G	A	0.2296	-0.1435	0.03074	4.25099e-06	3395	TRUE	5.41637095808924e-06	0.00728487250848	24.8989581570407
Effector Memory CD8+ T cell Absolute Count	ME/CFS	rs11166573	1	101733861	A	G	0.4127	-0.1203	0.02612	3.15399e-06	3395	TRUE	4.9246837422071e-06	0.0070154530104078	23.9716037238223
Effector Memory CD8+ T cell Absolute Count	ME/CFS	rs1183901	10	90231718	C	T	0.5872	-0.1356	0.02714	2.11101e-06	3395	TRUE	1.39504433325296e-06	0.0089140509130752	30.5174084809989
Effector Memory CD8+ T cell Absolute Count	ME/CFS	rs1322060	9	117697660	G	C	0.3985	-0.1259	0.02802	7.29105e-06	3395	TRUE	1.0036966091416e-05	0.007598806985355	25.9801704016382
Effector Memory CD8+ T cell Absolute Count	ME/CFS	rs2378966	4	179936308	T	C	0.539	0.1277	0.0258	7.84693e-07	3395	TRUE	1.02953218200703e-06	0.00810403822382	27.7216590782189
Effector Memory CD8+ T cell Absolute Count	ME/CFS	rs3130685	6	31206206	T	C	0.3439	0.1803	0.03185	6.19398e-07	3395	TRUE	2.36029110757657e-08	0.0146697820885422	50.5156238199288
Effector Memory CD8+ T cell Absolute Count	ME/CFS	rs58905133	2	38887964	G	A	0.353	0.1375	0.02754	6.17405e-07	3395	TRUE	8.59881614760882e-07	0.0086360346875	29.5573237680178
Effector Memory CD8+ T cell Absolute Count	ME/CFS	rs593435	7	132417404	T	C	0.5351	0.1235	0.02599	1.62499e-08	3395	TRUE	3.58872598812476e-06	0.007588543150955	25.9448102231117
Effector Memory CD8+ T cell %CD8+ T cell	ME/CFS	rs11896593	2	38925155	C	G	0.3707	-0.2549	0.02205	8.22792e-06	3427	TRUE	3.61237526324702e-30	0.0303144703271102	107.07291971798
Effector Memory CD8+ T cell %CD8+ T cell	ME/CFS	rs14067	13	114110660	G	A	0.234	-0.1156	0.02505	5.96101e-06	3427	TRUE	6.95180363891048e-06	0.00479060419968	16.4868011226012
Effector Memory CD8+ T cell %CD8+ T cell	ME/CFS	rs1479391	3	61970211	C	T	0.2117	-0.1193	0.02632	4.10299e-06	3427	TRUE	1.01173386435278e-05	0.0047503243884878	16.3475170394545
Effector Memory CD8+ T cell %CD8+ T cell	ME/CFS	rs2629830	1	114684259	G	C	0.8439	0.131	0.02934	3.29602e-06	3427	TRUE	9.41047044984797e-06	0.00452133281838	15.5558982964386
Effector Memory CD8+ T cell %CD8+ T cell	ME/CFS	rs28578699	2	38899155	C	A	0.3669	-0.16	0.02234	8.28896e-07	3427	TRUE	5.16355326571889e-12	0.011893	41.2236620255836
Effector Memory CD8+ T cell %CD8+ T cell	ME/CFS	rs4473273	18	27999885	C	T	0.6526	0.1109	0.02246	9.44496e-13	3427	TRUE	9.04958088040287e-07	0.0055766061264888	19.2069857777839
Effector Memory CD8+ T cell %CD8+ T cell	ME/CFS	rs7709566	5	117881168	G	T	0.1913	-0.1251	0.02685	2.38891e-30	3427	TRUE	5.2659212810845e-06	0.0048422479970862	16.6653973770901
Effector Memory CD8+ T cell %T cell	ME/CFS	rs1583072	5	118002423	G	A	0.2604	-0.1301	0.02836	4.67401e-06	3427	TRUE	1.01331425833206e-05	0.0065196228195168	22.4762447953096
Effector Memory CD8+ T cell %T cell	ME/CFS	rs2275854	6	29976838	G	A	0.5659	0.1437	0.03222	1.99402e-07	3427	TRUE	1.42639547147362e-05	0.0101454896395422	35.1044538886612
Effector Memory CD8+ T cell %T cell	ME/CFS	rs2442737	6	31329303	A	G	0.402	-0.1409	0.03145	7.73108e-06	3427	TRUE	1.6417303931894e-05	0.00954507222552	33.0069258637176
Effector Memory CD8+ T cell %T cell	ME/CFS	rs4507432	4	1748200	G	A	0.7794	0.1582	0.03036	8.45396e-06	3427	TRUE	3.09613687922773e-07	0.0086061490536672	29.7319379988829
Effector Memory CD8+ T cell %T cell	ME/CFS	rs58905133	2	38887964	G	A	0.3528	0.1775	0.02609	1.18713e-11	3427	TRUE	1.87434837595052e-11	0.0143878	49.9975003416652
Terminally Differentiated CD8+ T cell Absolute Count	ME/CFS	rs10829262	10	18999976	G	T	0.6189	0.118	0.0262	6.93202e-06	3395	TRUE	2.37306489412701e-05	0.00656830697592	22.4336164487117
Terminally Differentiated CD8+ T cell %CD8+ T cell	ME/CFS	rs1328299	9	16047293	G	T	0.8674	-0.1628	0.03668	9.33104e-06	3427	TRUE	2.24910501661952e-05	0.0060967970524032	21.0096213017053
Terminally Differentiated CD8+ T cell %CD8+ T cell	ME/CFS	rs3829817	19	8161450	T	C	0.2447	0.131	0.02899	6.188e-06	3427	TRUE	8.10940543534206e-06	0.00634345759502	21.8650422311501
Terminally Differentiated CD8+ T cell %CD8+ T cell	ME/CFS	rs56995664	17	71799960	C	T	0.0878	-0.1994	0.04282	6.42303e-06	3427	TRUE	4.38591960342328e-06	0.0063689067088352	21.9533241512286
Terminally Differentiated CD8+ T cell %CD8+ T cell	ME/CFS	rs8070109	17	18598568	T	C	0.7734	-0.1333	0.02945	3.32001e-06	3427	TRUE	8.90245229586513e-06	0.0062280826571832	21.4648680734394
Terminally Differentiated CD8+ T cell %T cell	ME/CFS	rs1450437	4	139524885	A	C	0.4819	-0.1138	0.02519	9.27791e-06	3427	TRUE	7.04115119196097e-06	0.0064667346127032	22.2927271990984
Terminally Differentiated CD8+ T cell %T cell	ME/CFS	rs1864958	5	149767083	C	T	0.6455	-0.1178	0.02653	6.51493e-06	3427	TRUE	1.11814684728189e-05	0.00635086765598	21.8907469585558
Terminally Differentiated CD8+ T cell %T cell	ME/CFS	rs28621553	17	71801578	A	G	0.0878	-0.2085	0.04357	5.27206e-06	3427	TRUE	2.43175654343334e-06	0.00696348586062	24.0171823825564
Terminally Differentiated CD8+ T cell %T cell	ME/CFS	rs3865240	17	1991460	G	A	0.6878	0.1278	0.02709	1.77599e-06	3427	TRUE	4.96987910954346e-06	0.0070143393585888	24.1938159385388
Terminally Differentiated CD8+ T cell %T cell	ME/CFS	rs9968024	22	51144731	C	T	0.1942	-0.1463	0.03208	2.45703e-06	3427	TRUE	6.24666627939414e-06	0.0066987710773368	23.0980192833979
CD45RA+ CD8+ T cell Absolute Count	ME/CFS	rs11110042	12	100186724	T	C	0.204	0.1248	0.02717	6.43502e-06	3395	TRUE	5.07322368602407e-06	0.00505827459072	17.2499808260156
CD45RA+ CD8+ T cell Absolute Count	ME/CFS	rs11896593	2	38925155	C	G	0.371	0.197	0.02252	4.51804e-06	3395	TRUE	5.02676415283209e-18	0.0181129	62.5906252805571
CD45RA+ CD8+ T cell Absolute Count	ME/CFS	rs13381634	18	62334258	G	A	0.4177	0.0983	0.02175	4.10998e-06	3395	TRUE	7.76577265001115e-06	0.0047005458875838	16.0242750366971
CD45RA+ CD8+ T cell Absolute Count	ME/CFS	rs28578699	2	38899155	C	A	0.3664	0.1216	0.02273	2.65399e-07	3395	TRUE	3.27214729854356e-07	0.0068654305640448	23.4554375818716
CD45RA+ CD8+ T cell Absolute Count	ME/CFS	rs3104369	6	32602482	C	T	0.7732	0.1747	0.02866	9.482e-08	3395	TRUE	3.36786753091149e-09	0.0107041133955168	36.7120264450354
CD45RA+ CD8+ T cell Absolute Count	ME/CFS	rs62077212	18	27887990	C	T	0.2498	0.1285	0.02492	1.222e-09	3395	TRUE	3.4504443282068e-07	0.00618878997902	21.1293293807499
CD45RA+ CD8+ T cell Absolute Count	ME/CFS	rs6943221	7	10075089	A	T	0.2028	0.1253	0.02717	3.30598e-18	3395	TRUE	7.41675983617189e-06	0.0050765349249888	17.3125708711558
CD45RA+ CD8+ T cell %CD8+ T cell	ME/CFS	rs11896593	2	38925155	C	G	0.3707	0.2701	0.02208	2.28202e-06	3427	TRUE	1.53214958663886e-33	0.0340376432267102	120.686823077562
CD45RA+ CD8+ T cell %CD8+ T cell	ME/CFS	rs14067	13	114110660	G	A	0.234	0.119	0.02513	1.036e-06	3427	TRUE	3.9324340987844e-06	0.00507655	17.4758960806226
CD45RA+ CD8+ T cell %CD8+ T cell	ME/CFS	rs28578699	2	38899155	C	A	0.3669	0.174	0.02238	9.92887e-15	3427	TRUE	6.07254432807339e-14	0.01406528438328	48.8608406314211
CD45RA+ CD8+ T cell %CD8+ T cell	ME/CFS	rs4473273	18	27999885	C	T	0.6526	-0.1103	0.02253	1.04112e-33	3427	TRUE	1.11830700904223e-06	0.0055164273640632	18.9985679419897
CD45RA+ CD8+ T cell %T cell	ME/CFS	rs11099574	4	84074624	A	T	0.7847	-0.1242	0.02728	8.08798e-06	3427	TRUE	6.05250963134518e-06	0.0052121975742648	17.9453111993597
CD45RA+ CD8+ T cell %T cell	ME/CFS	rs11110042	12	100186724	T	C	0.2037	0.1244	0.02784	4.66402e-06	3427	TRUE	9.09994039367553e-06	0.0050204020830432	17.2816379053614
CD45RA+ CD8+ T cell %T cell	ME/CFS	rs2596459	6	31417540	T	G	0.5099	0.1499	0.02649	5.48706e-06	3427	TRUE	1.92364941909362e-08	0.0112306004286398	38.9016958704083
CD45RA+ CD8+ T cell %T cell	ME/CFS	rs3094228	6	31429927	C	T	0.3844	-0.1461	0.02741	1.738e-06	3427	TRUE	1.82644136918561e-07	0.0101021175489888	34.9528504087885
CD45RA+ CD8+ T cell %T cell	ME/CFS	rs6943827	7	41966718	A	G	0.5156	-0.1017	0.02216	1.036e-07	3427	TRUE	9.42992356369701e-06	0.0051664109085792	17.7868515457389
CD45RA+ CD8+ T cell %T cell	ME/CFS	rs8180936	8	61151574	T	C	0.6698	0.1123	0.02344	1.652e-08	3427	TRUE	2.63241628193377e-06	0.0055784265645368	19.2132909159764
Central Memory CD4-CD8- T cell %CD4-CD8- T cell	ME/CFS	rs11643091	16	5903304	G	A	0.2418	0.1234	0.02711	6.48605e-06	3427	TRUE	6.69341089861784e-06	0.0055834212057312	19.2305901142721
Central Memory CD4-CD8- T cell %CD4-CD8- T cell	ME/CFS	rs2681072	17	33734417	T	C	0.3055	0.1141	0.02534	6.94704e-06	3427	TRUE	1.41318138743552e-05	0.005524395325995	19.0261620321348
Central Memory CD4-CD8- T cell %CD4-CD8- T cell	ME/CFS	rs3744246	17	38084350	C	T	0.644	0.1106	0.02448	5.54204e-06	3427	TRUE	8.67939328597803e-06	0.00560887956608	19.3187691634266
Central Memory CD4-CD8- T cell %CD4-CD8- T cell	ME/CFS	rs4421367	8	3902849	A	C	0.3224	0.1113	0.02464	6.41594e-06	3427	TRUE	1.06269254937361e-05	0.0054123859101312	18.638299411322
Central Memory CD4-CD8- T cell %T cell	ME/CFS	rs11592463	10	34518442	A	G	0.0964	-0.1639	0.03605	8.46896e-06	3427	TRUE	1.29276544093386e-05	0.0046799494159968	16.1041935610401
Central Memory CD4-CD8- T cell %T cell	ME/CFS	rs2363876	1	61776742	T	C	0.226	0.1288	0.02635	5.665e-06	3427	TRUE	2.21450225200812e-06	0.00580378240512	19.9939955370419
Central Memory CD4-CD8- T cell %T cell	ME/CFS	rs2681071	17	33734665	T	G	0.3062	0.1091	0.0238	7.41105e-06	3427	TRUE	9.57259370677222e-06	0.0050573030495672	17.4093070865875
Central Memory CD4-CD8- T cell %T cell	ME/CFS	rs301224	3	176091938	A	G	0.1936	0.1225	0.0273	4.70403e-06	3427	TRUE	1.40719796017384e-05	0.00468552	16.1234620536615
Central Memory CD4-CD8- T cell %T cell	ME/CFS	rs6093976	20	43035780	T	C	0.1002	0.1607	0.03604	1.079e-06	3427	TRUE	9.51735153906736e-06	0.0046566699708408	16.0237117876326
Naive CD4-CD8- T cell Absolute Count	ME/CFS	rs12907798	15	36349479	T	C	0.1535	-0.1339	0.02765	9.44496e-06	3395	TRUE	1.95988405886403e-06	0.004659362413355	15.8832223577703
Naive CD4-CD8- T cell Absolute Count	ME/CFS	rs1679937	1	53595255	T	G	0.7144	-0.1029	0.02239	4.509e-06	3395	TRUE	6.09192599432509e-06	0.0043207624914048	14.7239658928912
Naive CD4-CD8- T cell Absolute Count	ME/CFS	rs2523614	6	31320654	C	T	0.2641	-0.1356	0.02583	1.34499e-06	3395	TRUE	4.5763678343231e-07	0.0071472105939168	24.4250565682211
Naive CD4-CD8- T cell Absolute Count	ME/CFS	rs35761894	13	70921568	G	A	0.1529	0.1429	0.02824	1.136e-06	3395	TRUE	5.49082593523845e-07	0.0052897679433038	18.0436292431812
Naive CD4-CD8- T cell Absolute Count	ME/CFS	rs4784694	16	56631722	C	T	0.351	-0.09212	0.02077	4.43997e-07	3395	TRUE	1.01697331447094e-05	0.0038662476364512	13.1690932059607
Naive CD4-CD8- T cell Absolute Count	ME/CFS	rs7036108	9	107284126	A	G	0.3542	0.1027	0.02107	1.61801e-07	3395	TRUE	1.30539653661414e-06	0.0048252240124088	16.4513666032741
Naive CD4-CD8- T cell %CD4-CD8- T cell	ME/CFS	rs12537183	7	153543926	C	T	0.2221	-0.1284	0.02733	9.0261e-06	3427	TRUE	3.24174536995218e-06	0.0056968183696608	19.6233938265142
Naive CD4-CD8- T cell %CD4-CD8- T cell	ME/CFS	rs1264345	6	30800068	A	G	0.7569	0.1325	0.0291	8.8249e-06	3427	TRUE	6.00827337723114e-06	0.006460783918875	22.2720800185708
Naive CD4-CD8- T cell %CD4-CD8- T cell	ME/CFS	rs1290035	14	69856859	C	T	0.7776	-0.126	0.02748	5.94196e-06	3427	TRUE	8.0552723968827e-06	0.00549113499648	18.9109801076308
Naive CD4-CD8- T cell %CD4-CD8- T cell	ME/CFS	rs13339407	16	78156295	G	A	0.2569	-0.1196	0.02611	4.62605e-06	3427	TRUE	5.30784012718794e-06	0.0054613966618848	18.8080015236937
Naive CD4-CD8- T cell %CD4-CD8- T cell	ME/CFS	rs2331387	7	45898582	A	T	0.3748	0.1064	0.02318	3.36202e-06	3427	TRUE	5.95626758384813e-06	0.0053055669983232	18.2684916758012
Naive CD4-CD8- T cell %CD4-CD8- T cell	ME/CFS	rs2988087	10	32399394	A	G	0.5327	-0.1024	0.02301	4.79303e-06	3427	TRUE	1.04082950639919e-05	0.0052204553633792	17.9738915179494
Naive CD4-CD8- T cell %CD4-CD8- T cell	ME/CFS	rs332818	1	61679283	G	A	0.5573	0.1138	0.02267	4.73195e-06	3427	TRUE	5.98608765607612e-07	0.0063901798997048	22.0271234379303
Naive CD4-CD8- T cell %CD4-CD8- T cell	ME/CFS	rs4386870	7	22747751	T	C	0.2228	0.1481	0.02743	2.72703e-06	3427	TRUE	8.18125042696222e-08	0.0075960548339552	26.2156231169996
Naive CD4-CD8- T cell %CD4-CD8- T cell	ME/CFS	rs4504704	9	78567264	C	T	0.8226	-0.1317	0.02963	5.41402e-07	3427	TRUE	1.02569547541789e-05	0.0050622532311672	17.4264343402945
Naive CD4-CD8- T cell %CD4-CD8- T cell	ME/CFS	rs55748312	17	70184940	T	C	0.3783	-0.1076	0.02312	5.41502e-06	3427	TRUE	1.02609346149178e-05	0.0054459261403872	18.7544322838489
Naive CD4-CD8- T cell %CD4-CD8- T cell	ME/CFS	rs7699349	4	149134594	C	T	0.7693	-0.1222	0.02695	7.23203e-08	3427	TRUE	1.03830303512436e-05	0.0053004865208568	18.2509050099331
Naive CD4-CD8- T cell %T cell	ME/CFS	rs12537183	7	153543926	C	T	0.2221	-0.1193	0.02479	9.47502e-06	3427	TRUE	1.8573513796194e-06	0.0049179398539182	16.9271909064435
Naive CD4-CD8- T cell %T cell	ME/CFS	rs13235626	7	21281534	C	T	0.6389	0.0944	0.02128	6.785e-06	3427	TRUE	1.09572818236374e-05	0.0041118225202688	14.1411379815353
Naive CD4-CD8- T cell %T cell	ME/CFS	rs1679937	1	53595255	T	G	0.7146	-0.103	0.02286	5.31594e-06	3427	TRUE	9.2788221091431e-06	0.00432734405112	14.8855683507361
Naive CD4-CD8- T cell %T cell	ME/CFS	rs2523614	6	31320654	C	T	0.2642	-0.1522	0.02611	5.37403e-06	3427	TRUE	1.94283548415171e-08	0.0090064138113248	31.1273127633689
Naive CD4-CD8- T cell %T cell	ME/CFS	rs35761894	13	70921568	G	A	0.1533	0.1503	0.02877	1.91898e-06	3427	TRUE	2.33062029239971e-07	0.0058643471536398	20.2038715176433
Naive CD4-CD8- T cell %T cell	ME/CFS	rs4832054	2	87058580	A	G	0.2426	0.1096	0.02403	1.548e-06	3427	TRUE	7.5010672083691e-06	0.0044143544442368	15.1862012464745
Naive CD4-CD8- T cell %T cell	ME/CFS	rs664597	13	37440708	C	T	0.726	-0.11	0.02306	1.87098e-07	3427	TRUE	2.12054076213041e-06	0.00481396	16.5675713791705
Naive CD4-CD8- T cell %T cell	ME/CFS	rs7956917	12	115792537	T	C	0.2069	-0.1173	0.02574	6.09902e-09	3427	TRUE	8.80180617796394e-06	0.0045155895616062	15.5360486676937
Effector Memory CD4-CD8- T cell Absolute Count	ME/CFS	rs10947785	6	39132818	A	G	0.5449	-0.1139	0.02462	6.60496e-06	3395	TRUE	5.18381596051607e-06	0.0064342967578158	21.9729493761999
Effector Memory CD4-CD8- T cell Absolute Count	ME/CFS	rs11124150	2	98905012	G	A	0.5956	-0.1192	0.02478	7.40491e-06	3395	TRUE	1.82200344965161e-06	0.0068446042478592	23.3837950358195
Effector Memory CD4-CD8- T cell Absolute Count	ME/CFS	rs11980500	7	14882428	A	G	0.1873	0.1414	0.03151	3.83398e-06	3395	TRUE	9.1084067648146e-06	0.0060869095979832	20.7793663906804
Effector Memory CD4-CD8- T cell Absolute Count	ME/CFS	rs13170001	5	2685550	T	C	0.2758	-0.1307	0.02667	9.91608e-07	3395	TRUE	1.32819352681721e-06	0.0068239204147128	23.3126456053881
Effector Memory CD4-CD8- T cell Absolute Count	ME/CFS	rs1573041	10	135091802	T	C	0.2608	0.12	0.02659	1.58899e-06	3395	TRUE	1.747020937214e-05	0.00555216	18.9436597301803
Effector Memory CD4-CD8- T cell Absolute Count	ME/CFS	rs6710361	2	87047145	A	G	0.1985	0.177	0.03027	5.45205e-09	3395	TRUE	7.46331620857556e-09	0.0099687468195	34.1645355638049
Effector Memory CD4-CD8- T cell Absolute Count	ME/CFS	rs9896155	17	33794697	G	A	0.6739	0.1522	0.02556	2.837e-09	3395	TRUE	3.36837023190081e-09	0.0101813544178872	34.9006716473553
Effector Memory CD4-CD8- T cell %CD4-CD8- T cell	ME/CFS	rs1093425	6	101417133	G	C	0.1637	-0.1546	0.03451	7.59696e-06	3427	TRUE	8.42821785916333e-06	0.0065442480313592	22.5616988607589
Effector Memory CD4-CD8- T cell %CD4-CD8- T cell	ME/CFS	rs12115038	8	19929781	C	T	0.2804	0.1319	0.02911	7.74694e-06	3427	TRUE	6.86180993646843e-06	0.0070208347434848	24.2163781857634
Effector Memory CD4-CD8- T cell %CD4-CD8- T cell	ME/CFS	rs1976208	1	82322706	C	A	0.4672	0.1204	0.02569	4.65897e-06	3427	TRUE	4.87106235130962e-06	0.0072168889024512	24.8975271784883
Effector Memory CD4-CD8- T cell %CD4-CD8- T cell	ME/CFS	rs2126332	1	226705690	G	A	0.3737	0.1376	0.02629	6.05006e-06	3427	TRUE	4.0342658304696e-07	0.0088628290598912	30.6266280996555
Effector Memory CD4-CD8- T cell %CD4-CD8- T cell	ME/CFS	rs6659397	1	206796165	C	T	0.4692	-0.1294	0.02597	2.90402e-06	3427	TRUE	8.99376459042925e-07	0.0083404112606592	28.8061638208657
Effector Memory CD4-CD8- T cell %CD4-CD8- T cell	ME/CFS	rs6729180	2	38920621	T	C	0.3844	-0.2034	0.0262	2.93002e-06	3427	TRUE	1.26023409862241e-14	0.0195800538999168	68.4009794720856
Effector Memory CD4-CD8- T cell %CD4-CD8- T cell	ME/CFS	rs6751481	2	38897810	C	T	0.4704	-0.1206	0.02574	1.47001e-06	3427	TRUE	6.57718929433391e-06	0.0072466936270848	25.0011009919942
Effector Memory CD4-CD8- T cell %CD4-CD8- T cell	ME/CFS	rs6782825	3	24484006	A	G	0.7509	0.1485	0.02891	2.95298e-07	3427	TRUE	4.45472004837307e-07	0.008249711000355	28.4902968918883
Effector Memory CD4-CD8- T cell %CD4-CD8- T cell	ME/CFS	rs6954002	7	152739128	T	A	0.2276	0.1349	0.03008	6.57204e-07	3427	TRUE	8.98748558212269e-06	0.0063983562590048	22.0554890635868
Effector Memory CD4-CD8- T cell %CD4-CD8- T cell	ME/CFS	rs75679242	11	44090370	A	C	0.1148	-0.182	0.03969	1.74598e-07	3427	TRUE	5.48073626384044e-06	0.00673218535808	23.2140159094317
Effector Memory CD4-CD8- T cell %CD4-CD8- T cell	ME/CFS	rs7809394	7	55145382	T	C	0.2988	-0.1337	0.02772	1.08993e-14	3427	TRUE	1.67131632002733e-06	0.0074905776556128	25.8488512984331
Effector Memory CD4-CD8- T cell %T cell	ME/CFS	rs10225877	7	55150822	T	A	0.2946	-0.1278	0.02656	8.31209e-06	3427	TRUE	1.80919318554212e-06	0.0067882823999712	23.408772578803
Effector Memory CD4-CD8- T cell %T cell	ME/CFS	rs11180778	12	76371057	C	T	0.272	0.1213	0.02717	3.79498e-06	3427	TRUE	1.76538747561432e-05	0.00582709207808	20.0747678883555
Effector Memory CD4-CD8- T cell %T cell	ME/CFS	rs11635763	15	27177182	G	A	0.4234	0.1159	0.02481	3.092e-06	3427	TRUE	5.67568566843115e-06	0.0065587693627128	22.6120925672482
Effector Memory CD4-CD8- T cell %T cell	ME/CFS	rs28555522	3	141557676	G	A	0.3077	0.1258	0.02629	1.77701e-06	3427	TRUE	2.01241739241967e-06	0.0067423781380088	23.2494013782547
Effector Memory CD4-CD8- T cell %T cell	ME/CFS	rs34546581	2	87021659	A	G	0.1923	0.2019	0.03063	1.55299e-06	3427	TRUE	7.30303712095938e-11	0.0126628656947262	43.9265510204416
Effector Memory CD4-CD8- T cell %T cell	ME/CFS	rs75679242	11	44090370	A	C	0.1148	-0.1752	0.03783	3.91399e-07	3427	TRUE	4.41375202961894e-06	0.0062385188640768	21.5010618896594
Effector Memory CD4-CD8- T cell %T cell	ME/CFS	rs9896155	17	33794697	G	A	0.6738	0.1315	0.02587	5.06058e-11	3427	TRUE	4.46271393530531e-07	0.00760145037582	26.2343869275534
Terminally Differentiated CD4-CD8- T cell Absolute Count	ME/CFS	rs10003087	4	172937884	G	T	0.3766	0.1291	0.0263	6.11998e-06	3395	TRUE	1.400305570091e-06	0.0078258153014328	26.7624291452701
Terminally Differentiated CD4-CD8- T cell Absolute Count	ME/CFS	rs17775026	16	26221619	A	G	0.3866	0.1223	0.0258	7.92301e-06	3395	TRUE	4.09713181911532e-06	0.0070939566636152	24.2417649899345
Terminally Differentiated CD4-CD8- T cell Absolute Count	ME/CFS	rs1891587	1	190077813	T	C	0.458	0.1224	0.02543	6.71599e-06	3395	TRUE	4.21195955525266e-06	0.00743802435072	25.4263383457584
Terminally Differentiated CD4-CD8- T cell Absolute Count	ME/CFS	rs36060603	3	78637361	G	A	0.5203	0.1218	0.0255	2.19498e-06	3395	TRUE	2.37639348033381e-06	0.0074053930918968	25.313958574764
Terminally Differentiated CD4-CD8- T cell Absolute Count	ME/CFS	rs6431734	2	15874207	A	C	0.7922	0.1405	0.03141	1.86698e-06	3395	TRUE	1.29516918829211e-05	0.00649924674638	22.1962028093581
Terminally Differentiated CD4-CD8- T cell Absolute Count	ME/CFS	rs6729180	2	38920621	T	C	0.3848	0.1948	0.026	1.539e-06	3395	TRUE	9.90943420966105e-14	0.0179663266285568	62.0750060854949
Terminally Differentiated CD4-CD8- T cell Absolute Count	ME/CFS	rs6751481	2	38897810	C	T	0.4694	0.115	0.02551	9.59003e-07	3395	TRUE	1.47961147753735e-05	0.00658773	22.500405683544
Terminally Differentiated CD4-CD8- T cell Absolute Count	ME/CFS	rs6755452	2	87035076	G	T	0.1895	0.1651	0.03214	2.939e-07	3395	TRUE	3.71272609911211e-07	0.008373101882795	28.6498225716398
Terminally Differentiated CD4-CD8- T cell Absolute Count	ME/CFS	rs7744522	6	11109693	G	A	0.5859	0.1133	0.02501	8.39267e-14	3395	TRUE	1.28700757588375e-05	0.0062290030553982	21.2674825809434
Terminally Differentiated CD4-CD8- T cell %CD4-CD8- T cell	ME/CFS	rs10738134	8	121168145	C	T	0.6129	-0.1225	0.02648	6.44303e-06	3427	TRUE	4.54875468364956e-06	0.007120573369875	24.5628654776297
Terminally Differentiated CD4-CD8- T cell %CD4-CD8- T cell	ME/CFS	rs10987246	9	129079854	G	A	0.3157	-0.123	0.02757	8.41008e-06	3427	TRUE	1.14811323258568e-05	0.00653674194558	22.5356508981081
Terminally Differentiated CD4-CD8- T cell %CD4-CD8- T cell	ME/CFS	rs12115038	8	19929781	C	T	0.2804	-0.1304	0.02925	4.83805e-06	3427	TRUE	9.62398153346863e-06	0.0068620573349888	23.6649365235904
Terminally Differentiated CD4-CD8- T cell %CD4-CD8- T cell	ME/CFS	rs1265224	6	4514319	A	G	0.2498	0.1318	0.02918	8.47793e-06	3427	TRUE	9.28599642643663e-06	0.0065107393623008	22.4454185861726
Terminally Differentiated CD4-CD8- T cell %CD4-CD8- T cell	ME/CFS	rs12712610	2	38897249	G	A	0.2969	0.1603	0.0281	3.64099e-06	3427	TRUE	1.81282367932489e-08	0.0107281376179502	37.1423394707745
Terminally Differentiated CD4-CD8- T cell %CD4-CD8- T cell	ME/CFS	rs2126332	1	226705690	G	A	0.3737	-0.1369	0.02632	3.84397e-06	3427	TRUE	4.77786669177727e-07	0.0087728842943582	30.3130616909997
Terminally Differentiated CD4-CD8- T cell %CD4-CD8- T cell	ME/CFS	rs34513732	3	140621480	C	T	0.28	0.1318	0.02841	1.97002e-06	3427	TRUE	1.15840485499608e-05	0.00700408	24.1581936069382
Terminally Differentiated CD4-CD8- T cell %CD4-CD8- T cell	ME/CFS	rs6659397	1	206796165	C	T	0.4692	0.1301	0.02606	6.186e-07	3427	TRUE	8.56431190710916e-07	0.0084308916197472	29.1213225115528
Terminally Differentiated CD4-CD8- T cell %CD4-CD8- T cell	ME/CFS	rs6782825	3	24484006	A	G	0.7509	-0.1564	0.02895	2.10499e-07	3427	TRUE	1.08353163150132e-07	0.0091508055092448	31.6309576103267
Terminally Differentiated CD4-CD8- T cell %CD4-CD8- T cell	ME/CFS	rs75679242	11	44090370	A	C	0.1148	0.1819	0.03972	7.03396e-08	3427	TRUE	5.63741606500023e-06	0.0067247893846112	23.1883403473077
Terminally Differentiated CD4-CD8- T cell %CD4-CD8- T cell	ME/CFS	rs7809394	7	55145382	T	C	0.2988	0.1322	0.02776	1.256e-08	3427	TRUE	2.25594686551161e-06	0.0073234447003008	25.2678457697205
Terminally Differentiated CD4-CD8- T cell %T cell	ME/CFS	rs10003087	4	172937884	G	T	0.3764	0.127	0.02658	7.13493e-06	3427	TRUE	2.66863373794451e-06	0.00757169582432	26.1309135271351
Terminally Differentiated CD4-CD8- T cell %T cell	ME/CFS	rs10876180	12	51836616	T	C	0.6315	-0.1219	0.02662	4.82903e-06	3427	TRUE	9.33975779057712e-06	0.006915892817955	23.8518900163546
Terminally Differentiated CD4-CD8- T cell %T cell	ME/CFS	rs10920583	1	190099416	A	G	0.4943	0.1148	0.02554	2.36499e-06	3427	TRUE	1.95817122679799e-05	0.0065886636259808	22.7158399473791
Terminally Differentiated CD4-CD8- T cell %T cell	ME/CFS	rs36060603	3	78637361	G	A	0.5201	0.1294	0.02573	1.844e-06	3427	TRUE	6.72912717786078e-07	0.0083586502222328	28.8696886405182
Terminally Differentiated CD4-CD8- T cell %T cell	ME/CFS	rs6729180	2	38920621	T	C	0.3844	0.202	0.02624	5.11399e-07	3427	TRUE	2.08277351040954e-14	0.01931144291712	67.4441355651978
Terminally Differentiated CD4-CD8- T cell %T cell	ME/CFS	rs6751481	2	38897810	C	T	0.4704	0.1217	0.02575	4.74602e-09	3427	TRUE	5.4275873985385e-06	0.0073794915812352	25.4626601519578
Terminally Differentiated CD4-CD8- T cell %T cell	ME/CFS	rs6755452	2	87035076	G	T	0.1886	0.1903	0.03241	1.77501e-14	3427	TRUE	6.18770802334427e-09	0.0110836872825272	38.3870995497483
Naive CD4+ T cell %T cell	ME/CFS	rs12712610	2	38897249	G	A	0.2969	0.1236	0.02672	7.36394e-06	3427	TRUE	5.154490994722e-06	0.0063781427160288	21.9853645954524
Naive CD4+ T cell %T cell	ME/CFS	rs1379152	4	64498422	C	G	0.7457	-0.1242	0.02775	7.92392e-06	3427	TRUE	1.13212349595269e-05	0.0058503748118328	20.1554506714568
Naive CD4+ T cell %T cell	ME/CFS	rs1849779	12	43674787	T	C	0.3826	0.1127	0.02504	7.20394e-06	3427	TRUE	1.06770567304743e-05	0.0060005273364792	20.675872264168
Naive CD4+ T cell %T cell	ME/CFS	rs4507432	4	1748200	G	A	0.7794	-0.1496	0.02993	6.97798e-06	3427	TRUE	9.2650909621043e-07	0.0076958942658048	26.5628628442277
Naive CD4+ T cell %T cell	ME/CFS	rs4792002	17	7853356	G	A	0.3446	0.116	0.0258	6.73101e-06	3427	TRUE	1.5615050664934e-05	0.00607809780608	20.9447894647183
Naive CD4+ T cell %T cell	ME/CFS	rs4959365	6	6026750	G	A	0.3713	-0.1174	0.02483	6.42007e-06	3427	TRUE	3.6042365691868e-06	0.0064347932720312	22.1819029163539
Naive CD4+ T cell %T cell	ME/CFS	rs57810789	4	185350356	T	C	0.2565	0.124	0.02759	7.14398e-06	3427	TRUE	1.34325283353824e-05	0.00586464	20.2049027699093
Naive CD4+ T cell %T cell	ME/CFS	rs6046769	20	20238128	G	A	0.6265	0.1118	0.0249	9.43496e-06	3427	TRUE	8.2353098984254e-06	0.00584958807342	20.1527242871002
Naive CD4+ T cell %T cell	ME/CFS	rs6576734	1	85383442	T	G	0.7693	-0.1307	0.02908	7.09496e-06	3427	TRUE	7.92089222100582e-06	0.0060635155795998	20.8942333696902
Naive CD4+ T cell %T cell	ME/CFS	rs7042017	9	92779466	T	C	0.2533	-0.1265	0.02799	3.865e-06	3427	TRUE	7.83655499215877e-06	0.006053302645995	20.8588263512774
Naive CD4+ T cell %T cell	ME/CFS	rs7715223	5	15900124	A	C	0.1087	-0.1898	0.03845	2.38501e-06	3427	TRUE	9.78665236204029e-07	0.0069803285176248	24.0756813378891
Naive CD4+ T cell %T cell	ME/CFS	rs980169	15	96720568	G	A	0.6697	0.1169	0.02592	8.34104e-07	3427	TRUE	1.12916819856594e-05	0.0060457180666302	20.8325319932537
Naive CD4+ T cell %T cell	ME/CFS	rs9990031	3	129437836	T	C	0.788	-0.1348	0.03038	6.06597e-07	3427	TRUE	1.35887392956647e-05	0.00607116251648	20.9207448609607
Transitional B cell %B cell	ME/CFS	rs1384161	1	99311623	G	A	0.6035	0.1168	0.02506	7.44903e-06	3657	TRUE	4.01065960291576e-06	0.00652884182912	24.0197379553208
Transitional B cell %B cell	ME/CFS	rs1473575	1	242619029	T	C	0.4013	0.1162	0.02482	7.88606e-06	3657	TRUE	5.02981962792956e-06	0.0064881468305528	23.8690425182335
Transitional B cell %B cell	ME/CFS	rs29001568	6	32447341	A	G	0.3024	-0.148	0.03104	2.95101e-06	3657	TRUE	3.91142327998381e-06	0.00924148334592	34.0926886436556
Transitional B cell %B cell	ME/CFS	rs4906270	14	103364737	T	G	0.2214	-0.1383	0.02984	3.26197e-06	3657	TRUE	4.64856880295728e-06	0.0065942646341112	24.2620274673563
Transitional B cell %B cell	ME/CFS	rs62157336	2	79220714	T	C	0.21	-0.1346	0.02999	3.72598e-06	3657	TRUE	8.56913130231087e-06	0.00601127	22.1040789981189
Transitional B cell %B cell	ME/CFS	rs6853622	4	83375719	C	T	0.6903	-0.1198	0.02677	1.92602e-06	3657	TRUE	1.07001632693152e-05	0.0061365278635128	22.5674954055049
Transitional B cell Absolute Count	ME/CFS	rs12535189	7	121174063	T	C	0.4795	0.1135	0.02446	8.18408e-06	3656	TRUE	4.98673336207215e-06	0.006430297468875	23.6483730244715
Transitional B cell Absolute Count	ME/CFS	rs12799241	11	119980729	A	G	0.2619	0.1214	0.02741	9.73599e-06	3656	TRUE	1.19921797436308e-05	0.0056979426389688	20.9395950140654
Transitional B cell Absolute Count	ME/CFS	rs1294253	1	233503875	C	T	0.7254	-0.1215	0.02676	6.56705e-06	3656	TRUE	1.26209903782626e-05	0.00588112805358	21.6167729174138
Transitional B cell Absolute Count	ME/CFS	rs1384162	1	99311831	G	A	0.6035	0.1161	0.02451	5.83902e-06	3656	TRUE	2.78123043426477e-06	0.006450819665355	23.7243364734778
Transitional B cell Absolute Count	ME/CFS	rs2395904	8	130617819	G	T	0.2657	-0.1334	0.02683	5.26296e-06	3656	TRUE	7.5871226438831e-07	0.0069439524368312	25.5506245256184
Transitional B cell Absolute Count	ME/CFS	rs655580	19	53039110	A	G	0.4571	0.1093	0.02397	3.10599e-06	3656	TRUE	1.0122610430586e-05	0.0059292721206782	21.7947875551852
Transitional B cell Absolute Count	ME/CFS	rs733555	2	16464227	T	G	0.2637	-0.1258	0.02732	4.26e-06	3656	TRUE	4.8107952087907e-06	0.0061454856392568	22.5944584457495
Transitional B cell Absolute Count	ME/CFS	rs8045732	16	88060989	C	G	0.3554	0.1156	0.02476	3.59402e-06	3656	TRUE	5.84465002491566e-06	0.0061228467352448	22.5107116076595
Transitional B cell Absolute Count	ME/CFS	rs8092698	18	75135714	A	T	0.2438	0.1227	0.02748	2.24698e-06	3656	TRUE	9.48390571867665e-06	0.0055512335013048	20.397438155799
Transitional B cell Absolute Count	ME/CFS	rs985222	4	5229884	C	T	0.5315	-0.1082	0.02396	6.93394e-07	3656	TRUE	1.39283913578026e-05	0.00583038698222	21.4291744125666
Transitional B cell %lymphocyte	ME/CFS	rs10158474	1	96015938	G	A	0.602	0.1139	0.02487	8.61192e-06	3656	TRUE	6.56196275125277e-06	0.00621665844632	22.8577689049805
Transitional B cell %lymphocyte	ME/CFS	rs11657531	17	2731370	T	C	0.4884	-0.1135	0.02363	8.86707e-06	3656	TRUE	2.7962016959505e-06	0.00643765812888	23.6756183397889
Transitional B cell %lymphocyte	ME/CFS	rs1384162	1	99311831	G	A	0.6035	0.1231	0.02468	7.80297e-06	3656	TRUE	7.99347470282218e-07	0.007252146482555	26.6929242439206
Transitional B cell %lymphocyte	ME/CFS	rs329966	19	53070617	G	A	0.5427	-0.1089	0.0242	6.96594e-06	3656	TRUE	9.7014058113783e-06	0.0058863594419982	21.6361153529575
Transitional B cell %lymphocyte	ME/CFS	rs60521331	17	8639905	A	G	0.5022	0.1083	0.02419	9.192e-06	3656	TRUE	1.33264309104762e-05	0.0058643314643448	21.5546709055107
Transitional B cell %lymphocyte	ME/CFS	rs62157336	2	79220714	T	C	0.2101	-0.1314	0.0295	4.77002e-06	3656	TRUE	1.00192307886694e-05	0.0057308480340408	21.0612173524438
Transitional B cell %lymphocyte	ME/CFS	rs7005227	8	130597858	A	C	0.2626	-0.1301	0.02697	1.64502e-06	3656	TRUE	1.77168132685242e-06	0.0065551471293048	24.1105558514554
Transitional B cell %lymphocyte	ME/CFS	rs72673262	4	126225945	T	C	0.3103	0.1173	0.02641	1.477e-06	3656	TRUE	1.20938832216509e-05	0.0058893589034478	21.6472055962111
Transitional B cell %lymphocyte	ME/CFS	rs733555	2	16464227	T	G	0.2637	-0.1224	0.02751	6.40295e-07	3656	TRUE	9.93685860338077e-06	0.0058177862589312	21.3825903303388
CD14- CD16+ monocyte Absolute Count	ME/CFS	rs12055035	5	173542221	C	T	0.7193	-0.1261	0.02734	5.36896e-06	3629	TRUE	4.57537605413801e-06	0.0064211474341742	23.4400135264623
CD14- CD16+ monocyte Absolute Count	ME/CFS	rs3853483	5	141962502	T	G	0.2122	-0.137	0.02985	4.57204e-06	3629	TRUE	9.70984494854993e-06	0.00627527100408	22.9041376023678
CD14- CD16+ monocyte Absolute Count	ME/CFS	rs8026803	15	80260014	C	T	0.2151	-0.1516	0.03005	4.12696e-06	3629	TRUE	1.02500481991158e-06	0.0077603826801888	28.3670471222202
CD14- CD16+ monocyte Absolute Count	ME/CFS	rs9984228	21	47484045	T	C	0.2233	-0.1332	0.02924	4.741e-07	3629	TRUE	6.45369657275785e-06	0.0061543256610528	22.4599651122753
CD14+ CD16+ monocyte Absolute Count	ME/CFS	rs11856889	15	24443663	T	C	0.318	-0.1219	0.02604	8.83202e-06	3629	TRUE	3.71980972519738e-06	0.00644538555672	23.5290673249226
CD14+ CD16+ monocyte Absolute Count	ME/CFS	rs13260841	8	19431500	T	C	0.2451	-0.1335	0.02899	2.93197e-06	3629	TRUE	6.91197055188402e-06	0.006595158900555	24.0794491255337
CD14+ CD16+ monocyte Absolute Count	ME/CFS	rs3829793	1	161194400	G	C	0.3147	0.1649	0.02672	4.24405e-06	3629	TRUE	1.25391378894342e-09	0.0117286703947182	43.0447451497287
CD14+ CD16+ monocyte Absolute Count	ME/CFS	rs913678	20	48955424	C	T	0.3387	-0.1223	0.02595	2.54302e-06	3629	TRUE	4.49105132952652e-06	0.0067003367310798	24.466052111252
CD14+ CD16+ monocyte Absolute Count	ME/CFS	rs9313620	5	172669254	T	C	0.5433	0.1089	0.02447	7.587e-10	3629	TRUE	9.70912027972605e-06	0.0058851355715262	21.471750882829
CD14- CD16- Absolute Count	ME/CFS	rs12301658	12	22349620	C	A	0.1232	0.1659	0.03732	9.0849e-06	3629	TRUE	1.71855121714651e-05	0.0059461247526912	21.6955992175429
CD14- CD16- Absolute Count	ME/CFS	rs17296114	10	32693485	T	C	0.1877	0.1413	0.03154	7.69006e-06	3629	TRUE	1.05569168401078e-05	0.0060882859971198	22.2174796819927
CD14- CD16- Absolute Count	ME/CFS	rs2324472	4	24260048	C	T	0.5503	0.1119	0.02463	5.74698e-06	3629	TRUE	6.70075998189683e-06	0.0061974433995102	22.6183028618025
CD14- CD16- Absolute Count	ME/CFS	rs2562375	5	132729281	C	T	0.6044	-0.1144	0.02503	5.00795e-06	3629	TRUE	6.3449240106448e-06	0.0062583923038208	22.8421439840707
CD14- CD16- Absolute Count	ME/CFS	rs761570	20	912626	G	A	0.1547	-0.1574	0.03409	4.00203e-06	3629	TRUE	8.69756539260352e-06	0.0064794871719032	23.6543681474639
CD14+ CD16- monocyte Absolute Count	ME/CFS	rs10094039	8	130589676	G	A	0.7531	-0.137	0.02784	9.53103e-06	3629	TRUE	1.40066631731937e-06	0.00697983035982	25.4937870237221
CD14+ CD16- monocyte Absolute Count	ME/CFS	rs13121143	4	190199873	C	T	0.1536	0.1703	0.03307	6.69993e-06	3629	TRUE	4.41259010493886e-07	0.0075409517494272	27.5588519681338
CD14+ CD16- monocyte Absolute Count	ME/CFS	rs1375493	2	182323766	A	G	0.3781	0.1517	0.02476	1.81798e-06	3629	TRUE	1.241419579761e-09	0.0108225198592542	39.6827468453182
CD14+ CD16- monocyte Absolute Count	ME/CFS	rs17465420	1	38398588	C	T	0.4241	0.1094	0.02467	9.08908e-07	3629	TRUE	1.73429680874953e-05	0.0058462851040568	21.3291724958584
CD14+ CD16- monocyte Absolute Count	ME/CFS	rs2120231	17	1015996	G	T	0.5141	-0.1154	0.02415	2.751e-07	3629	TRUE	2.13287412776254e-06	0.0066532848308408	24.2930929482665
CD14+ CD16- monocyte Absolute Count	ME/CFS	rs2247998	16	85801445	A	G	0.6503	-0.1145	0.0254	9.91791e-10	3629	TRUE	9.55216754678477e-06	0.005962801545155	21.7568127610263
CD14+ CD16- monocyte Absolute Count	ME/CFS	rs2418135	9	113901309	A	G	0.5236	-0.1487	0.02438	1.16001e-09	3629	TRUE	1.33964260013628e-09	0.0110312143462752	40.4564987432771
Monocyte Absolute Count	ME/CFS	rs10192574	2	56278216	C	A	0.4555	-0.1122	0.02464	4.35502e-06	3629	TRUE	9.42115316128804e-06	0.00624456189918	22.7913479916253
Monocyte Absolute Count	ME/CFS	rs11061521	12	131900390	A	C	0.1962	0.1409	0.02965	6.01797e-06	3629	TRUE	2.43199965820792e-06	0.0062617970372472	22.8546490276643
Monocyte Absolute Count	ME/CFS	rs12346499	9	113902881	T	C	0.5233	-0.1378	0.0244	5.40705e-06	3629	TRUE	1.96109471015912e-08	0.0094738022973048	34.6901283499804
Monocyte Absolute Count	ME/CFS	rs13121143	4	190199873	C	T	0.1536	0.1693	0.03309	2.1e-06	3629	TRUE	5.24410150721819e-07	0.0074526509678592	27.2337285337407
Monocyte Absolute Count	ME/CFS	rs1375493	2	182323766	A	G	0.3781	0.127	0.02481	3.16301e-06	3629	TRUE	3.8686963969183e-07	0.00758515870062	27.721643673857
Monocyte Absolute Count	ME/CFS	rs1896857	2	198164530	G	A	0.1736	0.1482	0.03176	8.9121e-07	3629	TRUE	5.83729294174783e-06	0.0063018263572992	23.0016767708609
Monocyte Absolute Count	ME/CFS	rs2120231	17	1015996	G	T	0.5141	-0.1189	0.02416	3.29397e-07	3629	TRUE	1.04875087047979e-06	0.0070629837625598	25.7996647197998
Monocyte Absolute Count	ME/CFS	rs2541899	7	35423859	T	C	0.8002	0.1356	0.02947	3.264e-07	3629	TRUE	1.17320073909622e-05	0.0058795407626112	21.4512176545987
Monocyte Absolute Count	ME/CFS	rs6708174	2	134344243	C	T	0.2001	-0.1359	0.02999	1.76799e-08	3629	TRUE	1.40894829857241e-05	0.0059122350878238	21.5712107325166
CD14- CD16+ monocyte %monocyte	ME/CFS	rs10765883	11	11658286	T	C	0.3847	0.1113	0.0249	7.55997e-06	3629	TRUE	1.55811752028784e-05	0.0058644788684958	21.3959408993099
CD14- CD16+ monocyte %monocyte	ME/CFS	rs316369	16	9728962	C	T	0.4486	0.1099	0.02441	8.0809e-06	3629	TRUE	1.00019703101943e-05	0.0059751857614008	21.8022713781054
CD14- CD16+ monocyte %monocyte	ME/CFS	rs3826007	15	80263217	T	C	0.2136	-0.1739	0.02973	6.95793e-06	3629	TRUE	1.31155748155233e-08	0.0101595369187968	37.2268479404979
CD14- CD16+ monocyte %monocyte	ME/CFS	rs4783204	16	85474706	C	T	0.8207	0.1474	0.03107	6.30202e-06	3629	TRUE	3.06191814753383e-06	0.0063942510828152	23.341198158973
CD14- CD16+ monocyte %monocyte	ME/CFS	rs4999522	14	95963238	A	G	0.623	-0.1117	0.02491	2.18198e-06	3629	TRUE	1.3238396755876e-05	0.00586091926238	21.3828774831785
CD14- CD16+ monocyte %monocyte	ME/CFS	rs7613930	3	188340672	T	C	0.2454	-0.1399	0.02815	6.93394e-07	3629	TRUE	7.72685822642154e-07	0.0072486442165368	26.4827969463015
CD14- CD16+ monocyte %monocyte	ME/CFS	rs9357234	6	37030217	A	C	0.3002	0.1193	0.02637	5.41003e-09	3629	TRUE	1.6503436246096e-05	0.0059799218598008	21.8196564259323
CD14+ CD16+ monocyte %monocyte	ME/CFS	rs1903578	4	91255079	T	C	0.2006	-0.1412	0.03062	5.97902e-06	3629	TRUE	5.96287087393746e-06	0.0063943214018432	23.3414564993291
CD14+ CD16+ monocyte %monocyte	ME/CFS	rs3829793	1	161194400	G	C	0.3147	0.1677	0.02704	4.10696e-06	3629	TRUE	1.03817956120317e-09	0.0121303573669278	44.537056582261
CD14+ CD16+ monocyte %monocyte	ME/CFS	rs56037947	12	4104047	G	A	0.3907	-0.1131	0.02494	6.142e-10	3629	TRUE	9.15518768812081e-06	0.0060901753181022	22.2244164714101
CD14+ CD16- monocyte %monocyte	ME/CFS	rs13183256	5	37116496	A	G	0.121	0.172	0.0372	4.10497e-06	3629	TRUE	6.33134028268891e-06	0.00629305	22.9694376584777
CD14+ CD16- monocyte %monocyte	ME/CFS	rs13330943	16	8615778	C	T	0.6667	0.122	0.02599	3.89502e-06	3629	TRUE	4.91783357122185e-06	0.00661478032248	24.1515655300603
CD14+ CD16- monocyte %monocyte	ME/CFS	rs4656993	1	161176137	G	A	0.5178	-0.1142	0.02492	4.71205e-06	3629	TRUE	5.30755843633633e-06	0.0065125557735648	23.7758815453493
CD14+ CD16- monocyte %monocyte	ME/CFS	rs4783204	16	85474706	C	T	0.8207	-0.1438	0.03117	2.80899e-06	3629	TRUE	5.71076639456277e-06	0.0060857273408888	22.2080854180209
CD14+ CD16- monocyte %monocyte	ME/CFS	rs67760360	15	80260872	A	G	0.2136	0.1575	0.02992	1.487e-07	3629	TRUE	3.26622297353658e-07	0.00833366	30.4802025803426
CD16+ monocyte %monocyte	ME/CFS	rs10765883	11	11658286	T	C	0.3847	0.1122	0.025	7.94493e-06	3629	TRUE	1.43585485532546e-05	0.0059597056560888	21.7454488893743
CD16+ monocyte %monocyte	ME/CFS	rs12582907	12	130524797	C	T	0.1779	-0.1424	0.03159	6.81506e-06	3629	TRUE	1.46352876785487e-05	0.0059313092832768	21.6412195367849
CD16+ monocyte %monocyte	ME/CFS	rs13183256	5	37116496	A	G	0.121	-0.1714	0.03722	7.42797e-06	3629	TRUE	6.90696406998944e-06	0.00624922089528	22.8084592875495
CD16+ monocyte %monocyte	ME/CFS	rs13330943	16	8615778	C	T	0.6667	-0.1248	0.026	4.23604e-06	3629	TRUE	2.96258759725091e-06	0.0069218938533888	25.2806993234979
CD16+ monocyte %monocyte	ME/CFS	rs4656993	1	161176137	G	A	0.5178	0.1155	0.02492	2.072e-06	3629	TRUE	4.14345523512484e-06	0.00666167155038	24.3239206836402
CD16+ monocyte %monocyte	ME/CFS	rs4783204	16	85474706	C	T	0.8207	0.1482	0.03118	3.684e-06	3629	TRUE	2.93267931965522e-06	0.0064638478609848	23.5969029826622
CD16+ monocyte %monocyte	ME/CFS	rs67760360	15	80260872	A	G	0.2136	-0.1632	0.02992	1.64101e-06	3629	TRUE	1.18112531678475e-07	0.0089477750587392	32.7465892526205
CD16+ monocyte %monocyte	ME/CFS	rs7613930	3	188340672	T	C	0.2454	-0.1264	0.02825	5.21399e-08	3629	TRUE	8.57971933202816e-06	0.0059171898390528	21.5893961014875
T/B cell	ME/CFS	rs11627066	14	66304049	T	C	0.4989	0.1182	0.02498	9.37109e-06	3653	TRUE	2.66091954475641e-06	0.0069855861895992	25.6837915175482
T/B cell	ME/CFS	rs1523154	4	31904141	T	G	0.2067	-0.1356	0.03037	7.67397e-06	3653	TRUE	1.04942204026963e-05	0.0060301387572192	22.149601774726
T/B cell	ME/CFS	rs1557987	7	26591929	G	A	0.8199	-0.1469	0.03233	8.27104e-06	3653	TRUE	6.47175361400924e-06	0.0063730626304878	23.4172915294646
T/B cell	ME/CFS	rs2223650	20	9831513	T	G	0.3527	0.1157	0.0255	5.89698e-06	3653	TRUE	1.02512116988557e-05	0.0061123438887758	22.4534105043992
T/B cell	ME/CFS	rs34147569	6	71753094	C	T	0.2247	0.1408	0.03016	5.66905e-06	3653	TRUE	4.558931669231e-06	0.0069072975003648	25.3939467185252
T/B cell	ME/CFS	rs4789817	17	80607989	G	A	0.3058	-0.118	0.02659	3.14797e-06	3653	TRUE	1.33930496205666e-05	0.00591175055328	21.7121581328802
T/B cell	ME/CFS	rs5754162	22	32991307	A	T	0.3904	-0.138	0.02561	2.29599e-06	3653	TRUE	9.9322833706744e-08	0.00906448084992	33.3971473859801
T/B cell	ME/CFS	rs6585493	10	85429828	A	G	0.156	0.1501	0.03351	1.87698e-06	3653	TRUE	8.36954272504133e-06	0.00593278247328	21.7898633291999
T/B cell	ME/CFS	rs7000289	8	130597230	G	A	0.2644	0.143	0.02773	8.18691e-07	3653	TRUE	3.19533718204636e-07	0.00795435999072	29.2742260586389
T/B cell	ME/CFS	rs7634218	3	188392916	A	C	0.422	-0.1205	0.02524	2.65999e-07	3653	TRUE	2.4773286861275e-06	0.00708344	26.0461453004328
T/B cell	ME/CFS	rs7990182	13	110384132	G	T	0.4286	0.134	0.02471	6.18102e-08	3653	TRUE	7.46950703834492e-08	0.00879492206048	32.3951734686046
T/B cell	ME/CFS	rs9368867	6	11760807	A	C	0.3099	0.1318	0.02667	7.52593e-08	3653	TRUE	1.08746065081818e-06	0.0074300959103352	27.3303472701135
T/B cell	ME/CFS	rs9892810	17	2716155	C	T	0.597	0.1572	0.02469	2.18198e-10	3653	TRUE	4.93041306145758e-10	0.01189089259488	43.936088169368
CD4+/CD8+ T cell	ME/CFS	rs10990269	9	99054924	T	C	0.3527	-0.117	0.02616	7.83303e-06	3652	TRUE	1.38360077172115e-05	0.00625047159438	22.9577178829864
CD4+/CD8+ T cell	ME/CFS	rs11080350	17	33774635	T	C	0.4018	0.1148	0.02558	7.97609e-06	3652	TRUE	8.76591397689962e-06	0.0063353427086208	23.2714333923272
CD4+/CD8+ T cell	ME/CFS	rs12139740	1	242332976	T	C	0.1465	0.1564	0.03494	7.37395e-06	3652	TRUE	1.52345197645357e-05	0.00611708680248	22.4647858742439
CD4+/CD8+ T cell	ME/CFS	rs13418326	2	113732809	G	C	0.2063	-0.1442	0.03102	3.264e-06	3652	TRUE	5.35681824575309e-06	0.0068095141192568	25.0251355491455
CD4+/CD8+ T cell	ME/CFS	rs2516466	6	31414327	G	T	0.3758	-0.1347	0.02995	3.55697e-06	3652	TRUE	1.09580433967338e-05	0.0085122765990648	31.3365550104977
CD4+/CD8+ T cell	ME/CFS	rs62130076	19	1671549	A	G	0.3472	-0.121	0.02596	3.48297e-06	3652	TRUE	5.59190496146517e-06	0.00663682854912	24.3863
CD4+/CD8+ T cell	ME/CFS	rs798726	4	1685211	C	T	0.7809	-0.1395	0.03005	7.09807e-06	3652	TRUE	5.18462386298331e-06	0.006659110342395	24.4686924728526
CD4+ T cell Absolute Count	ME/CFS	rs10051472	5	79563530	C	G	0.3493	0.1181	0.02592	9.06901e-06	3652	TRUE	8.00730481742443e-06	0.0063402908851422	23.2897253642132
CD4+ T cell Absolute Count	ME/CFS	rs1849876	22	45611053	C	T	0.7529	0.1324	0.02769	9.7771e-06	3652	TRUE	5.01274141787567e-06	0.0065225288454368	23.9635331218703
CD4+ T cell Absolute Count	ME/CFS	rs28578320	15	96213772	C	T	0.3482	0.1133	0.02558	9.48702e-06	3652	TRUE	1.56535213904215e-05	0.0058268379257528	21.3926096985199
CD4+ T cell Absolute Count	ME/CFS	rs2972073	2	55293730	C	T	0.8612	0.1612	0.03603	7.93597e-06	3652	TRUE	1.42642411395026e-05	0.0062123162736128	22.816698948877
CD4+ T cell Absolute Count	ME/CFS	rs3129891	6	32415080	A	G	0.2249	-0.1631	0.03448	7.86104e-06	3652	TRUE	3.38420609532177e-06	0.0092743847783678	34.1683952861859
CD4+ T cell Absolute Count	ME/CFS	rs3184504	12	111884608	C	T	0.5305	-0.1838	0.02676	3.37101e-06	3652	TRUE	1.37067221058092e-11	0.01682836777038	62.4748928349283
CD4+ T cell Absolute Count	ME/CFS	rs414743	21	46512075	A	G	0.2367	0.1352	0.02918	5.38505e-06	3652	TRUE	5.21858503037014e-06	0.0066050620092288	24.2687730847981
CD4+ T cell Absolute Count	ME/CFS	rs7162344	15	26030485	A	G	0.4295	-0.1136	0.02442	1.81301e-06	3652	TRUE	5.23138040039708e-06	0.00632419824512	23.2302362137849
CD4+ T cell Absolute Count	ME/CFS	rs73132830	7	55936249	A	G	0.2054	0.1352	0.03023	3.73001e-06	3652	TRUE	8.67308221403019e-06	0.0059666749455872	21.9090879575905
CD4+ T cell Absolute Count	ME/CFS	rs7537437	1	39439538	A	G	0.1785	-0.1404	0.03159	2.32097e-06	3652	TRUE	9.90589145472099e-06	0.00578109358008	21.2236876919536
CD4+ T cell Absolute Count	ME/CFS	rs905461	3	104884917	C	A	0.7223	0.1209	0.02726	7.66126e-12	3652	TRUE	1.35281635567743e-05	0.0058637587227102	21.528959964676
CD4+ T cell %T cell	ME/CFS	rs1020462	12	78570914	C	G	0.3851	-0.1105	0.02471	9.7389e-06	3668	TRUE	8.80270946839849e-06	0.005782725314795	21.3227747533865
CD4+ T cell %T cell	ME/CFS	rs2590261	17	74602286	T	C	0.2902	0.1252	0.02684	8.051e-06	3668	TRUE	7.55416964549822e-06	0.0064576136247168	23.8274802090524
CD4+ T cell %T cell	ME/CFS	rs55699240	2	113838725	C	G	0.1936	-0.1382	0.03123	9.86007e-06	3668	TRUE	1.11682680620571e-05	0.0059635100270592	21.9933855343622
CD4+ T cell %T cell	ME/CFS	rs6744796	2	212828793	G	A	0.2854	-0.1299	0.02681	4.38299e-06	3668	TRUE	1.44759902210707e-06	0.0068828020352568	25.4072251623088
CD4+ T cell %T cell	ME/CFS	rs7280330	21	33068962	C	T	0.0792	-0.1982	0.04474	3.23303e-06	3668	TRUE	2.13790855244224e-05	0.0057296459708928	21.1259262072679
CD4+ T cell %T cell	ME/CFS	rs798726	4	1685211	C	T	0.7814	-0.1368	0.02974	1.31099e-06	3668	TRUE	6.33520925806454e-06	0.0063933098798592	23.5886837846572
CD8+ T cell Absolute Count	ME/CFS	rs11080350	17	33774635	T	C	0.4018	-0.1209	0.02469	9.75596e-06	3652	TRUE	1.22514423189892e-06	0.0070264981862712	25.8282001816207
CD8+ T cell Absolute Count	ME/CFS	rs11772710	7	132433567	T	C	0.4633	-0.1099	0.02405	5.01303e-06	3652	TRUE	7.62922055947601e-06	0.0060064694982222	22.0560929178722
CD8+ T cell Absolute Count	ME/CFS	rs1980812	10	90274583	G	A	0.5531	-0.1135	0.02467	3.32797e-06	3652	TRUE	7.96566702191139e-06	0.006368479158155	23.3939327000936
CD8+ T cell Absolute Count	ME/CFS	rs2267983	22	50698157	A	C	0.3924	-0.1266	0.02472	4.339e-06	3652	TRUE	4.14803959550187e-07	0.0076426535138688	28.1105243231159
CD8+ T cell Absolute Count	ME/CFS	rs28415769	14	94358762	C	T	0.3586	-0.11	0.02484	1.017e-06	3652	TRUE	2.37463978480569e-05	0.00556615	20.4301507183325
CD8+ T cell Absolute Count	ME/CFS	rs3130685	6	31206206	T	C	0.3428	0.1887	0.0284	3.96004e-07	3652	TRUE	5.56140396831711e-11	0.0160439819239008	59.5153979918123
CD8+ T cell Absolute Count	ME/CFS	rs35238206	17	75698346	G	A	0.2868	0.1229	0.02638	3.176e-07	3652	TRUE	4.89404436246397e-06	0.0061790860456032	22.6938915752045
CD8+ T cell Absolute Count	ME/CFS	rs6858602	4	179936294	C	T	0.4618	-0.1209	0.02381	3.5229e-11	3652	TRUE	5.31993244942981e-07	0.0072657461323512	26.7140710414305
CD8+ T cell %T cell	ME/CFS	rs10990269	9	99054924	T	C	0.3525	0.1232	0.02583	5.74394e-06	3668	TRUE	3.4627706019997e-06	0.00692868	25.577749224579
CD8+ T cell %T cell	ME/CFS	rs12139740	1	242332976	T	C	0.1465	-0.1603	0.03454	6.615e-06	3668	TRUE	7.17091574463589e-06	0.006425962554795	23.7099378989939
CD8+ T cell %T cell	ME/CFS	rs13418326	2	113732809	G	C	0.2058	0.1508	0.03053	5.75997e-06	3668	TRUE	1.30633225649737e-06	0.0074337496641408	27.4562290018613
CD8+ T cell %T cell	ME/CFS	rs1676877	11	74879130	G	A	0.8993	0.1876	0.04029	3.33096e-06	3668	TRUE	3.71192474608837e-06	0.0063742593213152	23.5179441466364
CD8+ T cell %T cell	ME/CFS	rs2337390	5	71408867	G	A	0.7927	0.135	0.02972	3.59104e-06	3668	TRUE	8.60730801979075e-06	0.0059897085795	22.0905878359341
CD8+ T cell %T cell	ME/CFS	rs2516466	6	31414327	G	T	0.3762	0.1401	0.02887	1.60702e-06	3668	TRUE	2.03496453810368e-06	0.0092123499648312	34.0864916613286
CD8+ T cell %T cell	ME/CFS	rs40653	5	9372480	T	C	0.613	-0.1132	0.02509	1.911e-06	3668	TRUE	7.35718406253362e-06	0.00607986993888	22.4251451618788
CD8+ T cell %T cell	ME/CFS	rs62130076	19	1671549	A	G	0.3472	0.1233	0.02565	8.24309e-07	3668	TRUE	2.78653762552953e-06	0.0068915357134848	25.4396884471085
CD8+ T cell %T cell	ME/CFS	rs798726	4	1685211	C	T	0.7814	0.135	0.02972	1.258e-06	3668	TRUE	8.28018733320555e-06	0.00622617	22.9681493073791
CD4+CD8+ T cell Absolute Count	ME/CFS	rs10851760	15	66871840	G	A	0.8111	-0.1506	0.03184	7.82204e-06	3652	TRUE	3.81583723261941e-06	0.0069500239104888	25.5451265133484
CD4+CD8+ T cell Absolute Count	ME/CFS	rs2857229	12	6900616	G	A	0.2581	0.273	0.02764	7.90205e-06	3652	TRUE	1.31075900901033e-22	0.02854228020462	107.240202660396
CD4+CD8+ T cell Absolute Count	ME/CFS	rs6022045	20	51305288	C	T	0.5743	-0.1144	0.02505	5.16202e-06	3652	TRUE	6.44571936548893e-06	0.0063991827199872	23.5074453661313
CD4+CD8+ T cell Absolute Count	ME/CFS	rs7141604	14	21252046	T	C	0.3499	0.1146	0.0256	2.339e-06	3652	TRUE	1.3505339384822e-05	0.0059747995477368	21.9391000744418
CD4+CD8+ T cell Absolute Count	ME/CFS	rs72728134	1	100596929	T	A	0.2833	0.1231	0.02752	1.033e-22	3652	TRUE	8.99978684445416e-06	0.0061536115898142	22.5997524011243
CD4+CD8+ T cell %T cell	ME/CFS	rs10490700	2	106615183	G	A	0.241	0.1298	0.02828	4.57004e-06	3668	TRUE	8.72563880508659e-06	0.00616365325752	22.7360902186075
CD4+CD8+ T cell %T cell	ME/CFS	rs73095609	1	226673287	T	C	0.2807	-0.1291	0.02727	2.28702e-06	3668	TRUE	7.55372965086693e-06	0.0067303082134862	24.8404940920552
CD8dim T cell Absolute Count	ME/CFS	rs2937553	5	36473128	G	A	0.6669	-0.1232	0.02537	6.43606e-06	3652	TRUE	2.12377228549443e-06	0.0067435217321472	24.780965300384
CD8dim T cell Absolute Count	ME/CFS	rs4438746	4	8280496	T	C	0.7193	0.1223	0.02706	1.238e-06	3652	TRUE	7.54601122664781e-06	0.0060399783604958	22.179887053652
CD8dim T cell Absolute Count	ME/CFS	rs62210845	21	15274585	A	G	0.6105	0.1215	0.02672	5.60196e-06	3652	TRUE	6.10723165870299e-06	0.007020623473875	25.8064530698433
CD8dim T cell Absolute Count	ME/CFS	rs9916629	17	33796260	C	T	0.5122	0.1339	0.02395	2.41102e-08	3652	TRUE	3.1939450337905e-08	0.0089592678327672	32.9969561574812
CD8dim T cell %T cell	ME/CFS	rs2937553	5	36473128	G	A	0.667	-0.1271	0.02585	7.82096e-06	3668	TRUE	1.57656300844698e-06	0.00717614431902	26.4978978123796
CD8dim T cell %T cell	ME/CFS	rs8022863	14	77628472	G	A	0.2781	0.1214	0.02713	5.223e-06	3668	TRUE	1.12402352637773e-05	0.0059175971948088	21.823051343582
CD8dim T cell %T cell	ME/CFS	rs9457418	6	159051908	T	C	0.4129	0.1156	0.02534	9.14408e-07	3668	TRUE	5.9029240457876e-06	0.0064789201441248	23.9066102671994
CD4-CD8- T cell Absolute Count	ME/CFS	rs11124150	2	98905012	G	A	0.5968	-0.1256	0.02408	8.62402e-06	3652	TRUE	2.29880773032663e-07	0.0075920421814272	27.9229461471885
CD4-CD8- T cell Absolute Count	ME/CFS	rs115364254	1	222677137	G	T	0.1475	0.1552	0.03343	8.14798e-06	3652	TRUE	5.66921542572362e-06	0.00605759	22.2449523620334
CD4-CD8- T cell Absolute Count	ME/CFS	rs11610256	12	111734121	T	C	0.27	-0.1391	0.02841	5.65002e-06	3652	TRUE	1.32890306750439e-06	0.0076273	28.0536217064459
CD4-CD8- T cell Absolute Count	ME/CFS	rs12904219	15	97967499	G	A	0.4302	-0.1076	0.02338	5.57905e-06	3652	TRUE	7.03888720472713e-06	0.0056760653803392	20.8359045949777
CD4-CD8- T cell Absolute Count	ME/CFS	rs13108209	4	4354607	A	G	0.7133	-0.1167	0.02566	4.33601e-06	3652	TRUE	6.21192401352321e-06	0.0055702107194958	20.4451529362067
CD4-CD8- T cell Absolute Count	ME/CFS	rs4711821	6	45556291	A	G	0.7129	0.1287	0.02597	5.63197e-06	3652	TRUE	1.13845322608703e-06	0.0067802997918942	24.9170392363628
CD4-CD8- T cell Absolute Count	ME/CFS	rs61974190	14	23252363	A	G	0.2155	0.1278	0.0281	3.56903e-06	3652	TRUE	7.4182144223954e-06	0.00552245169438	20.2688826095976
CD4-CD8- T cell Absolute Count	ME/CFS	rs639937	10	96981668	A	G	0.296	-0.1192	0.02622	7.47894e-07	3652	TRUE	1.52568933262739e-05	0.00592170647552	21.7429842060179
CD4-CD8- T cell Absolute Count	ME/CFS	rs6708291	2	220541824	T	C	0.2908	0.1152	0.02578	1.91898e-07	3652	TRUE	1.16047815659357e-05	0.0054739154239488	20.0897609497393
CD4-CD8- T cell Absolute Count	ME/CFS	rs6755452	2	87035076	G	T	0.1925	0.2134	0.02962	1.024e-06	3652	TRUE	1.00539693881746e-12	0.0141576799595	52.4176440813092
CD4-CD8- T cell Absolute Count	ME/CFS	rs6860349	5	2133412	A	G	0.5086	-0.1032	0.02316	7.58805e-09	3652	TRUE	2.69968494282228e-05	0.0053235446164992	19.5349329372941
CD4-CD8- T cell Absolute Count	ME/CFS	rs9896155	17	33794697	G	A	0.6737	0.1433	0.02475	7.04206e-13	3652	TRUE	9.02581541150684e-09	0.0090283003294718	33.2535189587434
CD4-CD8- T cell %T cell	ME/CFS	rs11124150	2	98905012	G	A	0.5966	-0.1138	0.02481	7.77302e-06	3668	TRUE	5.39469327548873e-06	0.0062335243842272	22.9954430475399
CD4-CD8- T cell %T cell	ME/CFS	rs11180823	12	76477941	C	A	0.3615	-0.1225	0.02472	6.10099e-06	3668	TRUE	1.68429799270111e-06	0.006927417721875	25.5730686976929
CD4-CD8- T cell %T cell	ME/CFS	rs13108209	4	4354607	A	G	0.7135	-0.1197	0.02644	7.53304e-06	3668	TRUE	6.84622879374042e-06	0.005857831839195	21.6013485900291
CD4-CD8- T cell %T cell	ME/CFS	rs2177640	2	9803664	A	C	0.7655	0.1265	0.02826	4.66402e-06	3668	TRUE	1.76745432705696e-05	0.005745119793875	21.1833098168745
CD4-CD8- T cell %T cell	ME/CFS	rs4711821	6	45556291	A	G	0.7124	0.1198	0.02672	2.33297e-06	3668	TRUE	1.09745684430487e-05	0.0058810710238592	21.6875524095219
CD4-CD8- T cell %T cell	ME/CFS	rs7021333	9	98823528	G	T	0.5448	-0.1188	0.02407	7.52593e-07	3668	TRUE	9.23401033744512e-07	0.0070000675227648	25.8431513428568
CD4-CD8- T cell %T cell	ME/CFS	rs9896155	17	33794697	G	A	0.6738	0.1207	0.02552	8.35507e-07	3668	TRUE	2.65271040349134e-06	0.0064041205618488	23.6288278419729
Lymphocyte Absolute Count	ME/CFS	rs10410390	19	54603419	C	T	0.5865	0.1125	0.02503	8.15493e-06	3653	TRUE	1.38857081952818e-05	0.006138730546875	22.5509393669935
Lymphocyte Absolute Count	ME/CFS	rs11702153	21	14911701	T	C	0.4347	0.1591	0.03503	7.13493e-06	3653	TRUE	8.16317778938276e-06	0.0124405328000142	45.9925571688677
Lymphocyte Absolute Count	ME/CFS	rs2797531	1	111173494	A	G	0.7446	0.1303	0.02871	5.96499e-06	3653	TRUE	7.84143887301016e-06	0.0064574752737912	23.7294747208818
Lymphocyte Absolute Count	ME/CFS	rs55802874	7	55923072	G	A	0.2275	0.1317	0.02947	5.87706e-06	3653	TRUE	9.55797535323363e-06	0.006096512023875	22.3948961528368
Lymphocyte Absolute Count	ME/CFS	rs597808	12	111973358	G	A	0.5363	-0.1543	0.02682	9.39399e-09	3653	TRUE	1.45487073496644e-08	0.0118415005816238	43.7514008622659
Lymphocyte Absolute Count	ME/CFS	rs6942586	7	36530276	A	G	0.6393	-0.1163	0.02565	5.75997e-06	3653	TRUE	8.47693420780846e-06	0.0062379267673038	22.9176291195542
Lymphocyte %leukocyte	ME/CFS	rs11998531	8	120860297	G	C	0.1924	-0.1499	0.03173	2.59e-06	3669	TRUE	4.91139648417326e-06	0.0069828809732448	25.7862871024671
Lymphocyte %leukocyte	ME/CFS	rs481252	11	134188542	C	T	0.4516	-0.1204	0.02432	1.55199e-06	3669	TRUE	1.17487569280301e-06	0.0071801637508608	26.5200789841989
Lymphocyte %leukocyte	ME/CFS	rs56275163	9	140738816	C	A	0.588	-0.1185	0.02462	2.10499e-06	3669	TRUE	4.24070991533381e-06	0.00680364	25.1198492402651
Lymphocyte %leukocyte	ME/CFS	rs6701133	1	62836414	C	T	0.4869	-0.1167	0.02457	2.41301e-06	3669	TRUE	3.44640031863497e-06	0.0068047707245742	25.1240576993285
Lymphocyte %leukocyte	ME/CFS	rs74346935	14	100697727	A	G	0.2186	0.1396	0.02964	7.67892e-07	3669	TRUE	6.90667842124105e-06	0.0066577026835328	24.577424928415
Lymphocyte %leukocyte	ME/CFS	rs77650974	18	12394263	A	G	0.3227	-0.1502	0.02624	1.12199e-08	3669	TRUE	1.65414848828417e-08	0.0098616572003768	36.5228730073531
T cell Absolute Count	ME/CFS	rs10051472	5	79563530	C	G	0.3492	0.116	0.02567	8.31094e-06	3653	TRUE	9.51997025699918e-06	0.00611600389632	22.4669381064618
T cell Absolute Count	ME/CFS	rs11702153	21	14911701	T	C	0.4347	0.1568	0.03447	6.41594e-06	3653	TRUE	7.9001417815235e-06	0.0120834441197568	44.6562558534346
T cell Absolute Count	ME/CFS	rs17339549	2	80078045	A	G	0.3597	0.1161	0.02516	5.12094e-06	3653	TRUE	5.92191307858134e-06	0.0062089530344622	22.8105169573012
T cell Absolute Count	ME/CFS	rs3184504	12	111884608	C	T	0.5304	-0.1468	0.02633	4.12401e-06	3653	TRUE	4.25488952858777e-08	0.0107352882604032	39.6198681440982
T cell Absolute Count	ME/CFS	rs35669214	17	71372662	C	T	0.254	-0.1231	0.02758	5.74103e-06	3653	TRUE	1.09979926092341e-05	0.00574273327448	21.087820915987
T cell Absolute Count	ME/CFS	rs414743	21	46512075	A	G	0.2368	0.1311	0.02887	8.24992e-07	3653	TRUE	8.03814377816256e-06	0.0062123431790592	22.8230495630233
T cell Absolute Count	ME/CFS	rs62447160	7	36527098	C	T	0.6388	-0.1152	0.02524	2.64698e-08	3653	TRUE	7.57965638280421e-06	0.0061241751502848	22.4971398988106
T cell Absolute Count	ME/CFS	rs75308045	1	111150195	G	A	0.3063	-0.1332	0.02697	5.546e-06	3653	TRUE	1.10891601720609e-06	0.0075397533105888	27.7367677232259
T cell Absolute Count	ME/CFS	rs9271622	6	32591845	A	G	0.7473	0.2154	0.03382	2.139e-10	3653	TRUE	4.531403834362e-10	0.0175235308614072	65.1195353626048
T cell %lymphocyte	ME/CFS	rs10512469	17	33770802	T	C	0.1639	-0.2345	0.03229	5.68997e-06	3669	TRUE	8.93529582851875e-13	0.015071374682595	56.1124223019363
T cell %lymphocyte	ME/CFS	rs10868215	9	87234111	C	T	0.3684	-0.1205	0.02509	5.38704e-06	3669	TRUE	3.50786523870011e-06	0.00675718535832	24.9471713700728
T cell %lymphocyte	ME/CFS	rs11870294	17	77121593	C	A	0.2521	0.1234	0.02715	9.50495e-06	3669	TRUE	9.48367105628826e-06	0.0057421785689208	21.1781776902946
T cell %lymphocyte	ME/CFS	rs1874323	3	65771684	C	T	0.1374	-0.157	0.03445	1.62701e-06	3669	TRUE	6.12212204812697e-06	0.00584286008952	21.5516914661993
T cell %lymphocyte	ME/CFS	rs34147569	6	71753094	C	T	0.2254	0.1298	0.02927	4.40504e-06	3669	TRUE	1.3509672969753e-05	0.0058831616962272	21.7012257602188
T cell %lymphocyte	ME/CFS	rs6904670	6	31192797	G	A	0.6419	-0.1345	0.02924	4.60999e-13	3669	TRUE	5.58866822172632e-06	0.008316608562395	30.7527622844345
T cell %lymphocyte	ME/CFS	rs9916257	17	33797371	T	G	0.5685	0.1918	0.02391	1.40508e-15	3669	TRUE	2.49568487475299e-15	0.01804839014622	67.3999064740512
T cell %leukocyte	ME/CFS	rs11998531	8	120860297	G	C	0.1924	-0.1464	0.03082	7.16803e-06	3669	TRUE	4.3424685117e-06	0.0066606026692608	24.5882022336089
T cell %leukocyte	ME/CFS	rs4325897	3	111423342	C	A	0.1607	0.1521	0.03304	3.76704e-06	3669	TRUE	4.91065687082119e-06	0.0062405306945982	23.0277313212287
T cell %leukocyte	ME/CFS	rs481252	11	134188542	C	T	0.4516	-0.1094	0.02363	3.52501e-06	3669	TRUE	5.59399431786913e-06	0.0059281067971968	21.8680034854237
T cell %leukocyte	ME/CFS	rs55764198	9	140738996	C	G	0.7348	-0.1253	0.02697	4.26599e-06	3669	TRUE	5.33541415750346e-06	0.0061189204204128	22.5762232953917
T cell %leukocyte	ME/CFS	rs77650974	18	12394263	A	G	0.3227	-0.1147	0.02553	2.12799e-06	3669	TRUE	9.74299523939685e-06	0.0057509139911678	21.2105818374622
T cell %leukocyte	ME/CFS	rs9916629	17	33796260	C	T	0.5124	0.1172	0.02379	8.76698e-07	3669	TRUE	1.10954136963313e-06	0.0068636959544832	25.3431205390075
CD4+ T cell %leukocyte	ME/CFS	rs17520378	15	50900606	C	G	0.0852	0.1981	0.0444	9.88007e-06	3668	TRUE	1.11746053593594e-05	0.0061173692745312	22.5643099769856
CD4+ T cell %leukocyte	ME/CFS	rs1830888	10	45339904	A	C	0.2867	0.1268	0.02751	7.87898e-06	3668	TRUE	5.34974313257323e-06	0.0065761001666528	24.267569176656
CD4+ T cell %leukocyte	ME/CFS	rs2003177	11	87066709	G	A	0.1831	0.1408	0.03172	9.33405e-06	3668	TRUE	1.07215763780295e-05	0.0059305168699392	21.8709810673793
CD4+ T cell %leukocyte	ME/CFS	rs56157148	9	138662360	G	T	0.1574	0.1421	0.0321	8.40698e-06	3668	TRUE	1.08915482792113e-05	0.0053560464448568	19.7409999796037
CD4+ T cell %leukocyte	ME/CFS	rs62048802	16	84703205	G	A	0.3768	0.1177	0.02457	1.738e-06	3668	TRUE	2.98027016128304e-06	0.0065061078791808	24.007587438873
CD4+ T cell %leukocyte	ME/CFS	rs798726	4	1685211	C	T	0.7814	-0.1399	0.02944	4.18398e-06	3668	TRUE	3.071422969742e-06	0.0066863481980408	24.6771525283583
CD4+ T cell %leukocyte	ME/CFS	rs912657	13	22369133	G	A	0.7411	0.123	0.02749	2.09199e-06	3668	TRUE	1.11440088048939e-05	0.00580562636382	21.407711423594
CD8+ T cell %leukocyte	ME/CFS	rs10990269	9	99054924	T	C	0.3525	0.1145	0.0258	7.78198e-06	3668	TRUE	1.61852882185723e-05	0.005984665246875	22.0718755817713
CD8+ T cell %leukocyte	ME/CFS	rs11080350	17	33774635	T	C	0.4017	-0.1371	0.02524	9.36095e-06	3668	TRUE	7.34776423185856e-08	0.0090349497155502	33.4241108177322
CD8+ T cell %leukocyte	ME/CFS	rs13418326	2	113732809	G	C	0.2058	0.1508	0.0305	4.52595e-06	3668	TRUE	1.2750061661572e-06	0.0074337496641408	27.4562290018613
CD8+ T cell %leukocyte	ME/CFS	rs3130685	6	31206206	T	C	0.3428	0.1801	0.02952	5.17404e-06	3668	TRUE	1.78024363957001e-09	0.0146148980212832	54.3728700976255
CD8+ T cell %leukocyte	ME/CFS	rs3829858	10	85994142	G	A	0.3978	0.1164	0.025	3.34703e-06	3668	TRUE	4.54806296498211e-06	0.0064914465612672	23.9531335802164
CD8+ T cell %leukocyte	ME/CFS	rs62130076	19	1671549	A	G	0.3472	0.1147	0.02563	2.70901e-06	3668	TRUE	1.32169441189137e-05	0.0059637124313088	21.9941364783097
CD8+ T cell %leukocyte	ME/CFS	rs6986151	8	101519901	C	T	0.1031	0.1831	0.03986	7.98197e-07	3668	TRUE	5.72919208157099e-06	0.0062002524633758	22.871937316424
CD8+ T cell %leukocyte	ME/CFS	rs78326687	1	242316531	A	C	0.1602	-0.1555	0.03309	5.91793e-08	3668	TRUE	5.73235940458804e-06	0.00650622629358	24.0080272504179
CD8+ T cell %leukocyte	ME/CFS	rs9934960	16	17253548	G	C	0.6855	-0.1216	0.02663	1.163e-09	3668	TRUE	6.30695207538538e-06	0.00637566154752	23.5231508817617
CD4+CD8+ T cell %leukocyte	ME/CFS	rs2857229	12	6900616	G	A	0.2578	0.2919	0.02741	4.02903e-06	3668	TRUE	5.46818707751678e-26	0.0326063396893752	123.563804690293
CD4+CD8+ T cell %leukocyte	ME/CFS	rs4966346	15	29054740	G	A	0.5196	-0.1172	0.02542	4.20001e-06	3668	TRUE	6.19017496334814e-06	0.0068573664794112	25.3126838633499
CD4+CD8+ T cell %leukocyte	ME/CFS	rs6022045	20	51305288	C	T	0.5748	-0.1148	0.02488	4.29339e-26	3668	TRUE	5.1632660145111e-06	0.0064420454880768	23.7696640161177
CD4+ CD8dim T cell Absolute Count	ME/CFS	rs10880825	12	45991896	A	C	0.4482	0.1208	0.02514	6.97204e-06	3652	TRUE	2.1863397473193e-06	0.0072180088892928	26.5372787599054
CD4+ CD8dim T cell Absolute Count	ME/CFS	rs111693583	16	28583610	T	C	0.4017	0.1232	0.02749	7.35208e-06	3652	TRUE	1.43023995603716e-05	0.0072957886729728	26.8253406729813
CD4+ CD8dim T cell Absolute Count	ME/CFS	rs12422526	12	87302893	C	T	0.5027	-0.1147	0.02516	5.27704e-06	3652	TRUE	1.16836166069965e-05	0.0065778531842078	24.1681385897374
CD4+ CD8dim T cell Absolute Count	ME/CFS	rs2706889	7	95424378	C	T	0.3413	0.1188	0.02647	1.60498e-06	3652	TRUE	1.09395281138892e-05	0.0063458065506528	23.3101153928391
CD4+ CD8dim T cell Absolute Count	ME/CFS	rs28366280	6	32560262	G	A	0.2493	0.2152	0.03648	7.587e-06	3652	TRUE	9.11211480970631e-09	0.0173341768871808	64.3858208457769
CD4+ CD8dim T cell Absolute Count	ME/CFS	rs35290870	2	87023103	C	G	0.1955	-0.364	0.03114	3.96397e-09	3652	TRUE	9.32313479557729e-31	0.0416779	158.740199909373
CD4+ CD8dim T cell Absolute Count	ME/CFS	rs4699432	4	96480118	T	C	0.6424	0.1172	0.02604	5.05592e-31	3652	TRUE	8.71160482946088e-06	0.0063108558661632	23.1809153269699
CD4+ CD8dim T cell %lymphocyte	ME/CFS	rs10880825	12	45991896	A	C	0.4475	0.1156	0.02452	9.28902e-06	3668	TRUE	3.39568937596069e-06	0.00660801	24.3861249430339
CD4+ CD8dim T cell %lymphocyte	ME/CFS	rs111693583	16	28583610	T	C	0.4027	0.1223	0.02654	7.89805e-06	3668	TRUE	8.02597032132873e-06	0.0071954349959118	26.5696448473764
CD4+ CD8dim T cell %lymphocyte	ME/CFS	rs2338695	8	90257990	T	C	0.4009	0.1116	0.02495	6.03101e-06	3668	TRUE	1.17698721633203e-05	0.0059826522652128	22.0644068780597
CD4+ CD8dim T cell %lymphocyte	ME/CFS	rs2816843	1	90384101	G	A	0.208	0.1599	0.03009	3.46497e-06	3668	TRUE	1.5569480934162e-07	0.00842394339072	31.1445362809404
CD4+ CD8dim T cell %lymphocyte	ME/CFS	rs28366280	6	32560262	G	A	0.2492	0.252	0.0351	2.52302e-06	3668	TRUE	2.31733119486907e-12	0.02376311551488	89.2361094546187
CD4+ CD8dim T cell %lymphocyte	ME/CFS	rs28521508	15	84131989	G	A	0.3212	-0.119	0.02626	2.427e-06	3668	TRUE	6.67803321710998e-06	0.00617506152032	22.7784337633181
CD4+ CD8dim T cell %lymphocyte	ME/CFS	rs35290870	2	87023103	C	G	0.1948	-0.3858	0.03024	4.16102e-06	3668	TRUE	2.96010118576905e-36	0.0466925036105088	179.558766593595
CD4+ CD8dim T cell %lymphocyte	ME/CFS	rs511713	11	128099099	A	G	0.5162	0.114	0.02453	1.14501e-07	3668	TRUE	5.34424711627351e-06	0.00649117865952	23.9521385765785
CD4+ CD8dim T cell %lymphocyte	ME/CFS	rs755884	6	160524578	G	C	0.2358	0.1278	0.02878	8.46642e-13	3668	TRUE	1.5309355019997e-05	0.0058863019642848	21.7069567029473
CD4+ CD8dim T cell %lymphocyte	ME/CFS	rs903881	16	16206042	T	C	0.3138	-0.1247	0.02641	1.7049e-36	3668	TRUE	2.81574003788148e-06	0.0066967880753208	24.7159425132189
CD4+ CD8dim T cell %leukocyte	ME/CFS	rs10880825	12	45991896	A	C	0.4475	0.1141	0.02461	6.84305e-06	3668	TRUE	4.93185734000807e-06	0.006437638809875	23.7532990367433
CD4+ CD8dim T cell %leukocyte	ME/CFS	rs111693583	16	28583610	T	C	0.4027	0.1211	0.02664	3.66902e-06	3668	TRUE	1.06972328409396e-05	0.0070549254080382	26.0471170134927
CD4+ CD8dim T cell %leukocyte	ME/CFS	rs28366280	6	32560262	G	A	0.2492	0.2355	0.03527	2.629e-06	3668	TRUE	7.18300107102898e-11	0.02075315456088	77.6934487708963
CD4+ CD8dim T cell %leukocyte	ME/CFS	rs28521508	15	84131989	G	A	0.3212	-0.1187	0.02636	2.40702e-06	3668	TRUE	7.62957080495074e-06	0.0061439660018528	22.6630201883288
CD4+ CD8dim T cell %leukocyte	ME/CFS	rs35290870	2	87023103	C	G	0.1948	-0.3848	0.03036	5.63106e-06	3668	TRUE	8.24776226748929e-36	0.0464507618285568	178.583848685192
CD4+ CD8dim T cell %leukocyte	ME/CFS	rs511713	11	128099099	A	G	0.5162	0.1163	0.02462	2.81384e-11	3668	TRUE	3.71551360546727e-06	0.0067557456358328	24.9350181409482
CD4+ CD8dim T cell %leukocyte	ME/CFS	rs903881	16	16206042	T	C	0.3138	-0.1247	0.02651	4.76212e-36	3668	TRUE	3.06914511962669e-06	0.0066967880753208	24.7159425132189
CD8dim T cell %leukocyte	ME/CFS	rs2937553	5	36473128	G	A	0.667	-0.1298	0.02605	7.62202e-06	3668	TRUE	1.13483343005663e-06	0.00748427002488	27.6442307991409
CD8dim T cell %leukocyte	ME/CFS	rs8022863	14	77628472	G	A	0.2781	0.1228	0.0274	6.56795e-07	3668	TRUE	1.08861265563212e-05	0.0060548691190752	22.3323697665852
CD8dim T cell %leukocyte	ME/CFS	rs9916257	17	33797371	T	G	0.5684	0.1342	0.0248	6.63101e-08	3668	TRUE	9.81809538816209e-08	0.0088363016373632	32.6826757841181
CD4-CD8- T cell %leukocyte	ME/CFS	rs11124150	2	98905012	G	A	0.5966	-0.115	0.02449	7.15402e-06	3668	TRUE	3.20857176154638e-06	0.00636568	23.486088683106
CD4-CD8- T cell %leukocyte	ME/CFS	rs11180778	12	76371057	C	T	0.2719	0.1276	0.02655	2.76001e-06	3668	TRUE	3.73081102052619e-06	0.0064466127541728	23.7866255202551
CD4-CD8- T cell %leukocyte	ME/CFS	rs2177640	2	9803664	A	C	0.7655	0.1255	0.02791	1.59001e-06	3668	TRUE	1.61364024380674e-05	0.005654646879875	20.8478225362787
CD4-CD8- T cell %leukocyte	ME/CFS	rs4711821	6	45556291	A	G	0.7124	0.1299	0.02637	8.72891e-07	3668	TRUE	1.32201432764379e-06	0.0069145049252448	25.5250682661912
CD4-CD8- T cell %leukocyte	ME/CFS	rs7021333	9	98823528	G	T	0.5448	-0.1191	0.02377	5.65705e-07	3668	TRUE	6.30428545039114e-07	0.0070354660378752	25.9747630581882
CD4-CD8- T cell %leukocyte	ME/CFS	rs9896155	17	33794697	G	A	0.6738	0.1408	0.02517	2.38798e-08	3668	TRUE	2.79642403777454e-08	0.0087146564026368	32.2287932313494
CD8+ and CD8dim T cell %leukocyte	ME/CFS	rs11080350	17	33774635	T	C	0.4017	-0.1548	0.0252	9.64095e-06	3668	TRUE	1.14798685629792e-09	0.0115184155608288	42.7185615905593
CD8+ and CD8dim T cell %leukocyte	ME/CFS	rs13418326	2	113732809	G	C	0.2058	0.1478	0.03049	7.52801e-06	3668	TRUE	2.05898643030008e-06	0.0071409191655648	26.3668935162068
CD8+ and CD8dim T cell %leukocyte	ME/CFS	rs2275854	6	29976838	G	A	0.5643	0.1546	0.03108	4.98506e-06	3668	TRUE	1.2585084037942e-06	0.0117529417859832	43.5986975415651
CD8+ and CD8dim T cell %leukocyte	ME/CFS	rs4796452	17	6157164	T	C	0.2244	-0.128	0.02889	4.89903e-06	3668	TRUE	2.11877943228079e-05	0.00570309476352	21.0274670402316
CD8+ and CD8dim T cell %leukocyte	ME/CFS	rs6595142	5	117867191	T	C	0.7415	-0.1289	0.02849	6.26599e-06	3668	TRUE	1.11616792484719e-05	0.006369532137155	23.500391312511
CD8+ and CD8dim T cell %leukocyte	ME/CFS	rs6849514	4	186386587	T	C	0.4866	0.1093	0.02437	1.31199e-06	3668	TRUE	9.75782093657576e-06	0.0059689547765112	22.0135863118543
CD8+ and CD8dim T cell %leukocyte	ME/CFS	rs6986151	8	101519901	C	T	0.1031	0.1822	0.03985	9.08092e-10	3668	TRUE	6.3358397648829e-06	0.0061394494831352	22.6462573582064
CD8+ and CD8dim T cell %leukocyte	ME/CFS	rs78326687	1	242316531	A	C	0.1602	-0.1514	0.03309	6.87005e-07	3668	TRUE	1.01953551743628e-05	0.0061676557873632	22.7509461209846
TCRgd T cell Absolute Count	ME/CFS	rs10850589	12	109499490	T	C	0.5141	-0.1129	0.02418	8.77506e-06	3650	TRUE	5.20487719574323e-06	0.0063681367724558	23.3798490222116
TCRgd T cell Absolute Count	ME/CFS	rs3802329	8	19266727	A	C	0.1959	0.1504	0.03066	7.85507e-06	3650	TRUE	1.17260230429718e-06	0.0071263995230208	26.1837009741127
TCRgd T cell Absolute Count	ME/CFS	rs7192379	16	16869754	C	T	0.2168	-0.1323	0.02955	3.15399e-06	3650	TRUE	1.4095788648155e-05	0.0059440388692608	21.813514171172
TCRgd T cell Absolute Count	ME/CFS	rs7194802	16	60665097	A	C	0.747	-0.1303	0.02779	2.85299e-06	3650	TRUE	3.15943783703958e-06	0.00641741241438	23.5619270910793
TCRgd T cell Absolute Count	ME/CFS	rs9912354	17	33805730	T	C	0.5271	0.109	0.0245	9.7481e-07	3650	TRUE	1.37984669745744e-05	0.00592304894958	21.7360261147146
TCRgd T cell %T cell	ME/CFS	rs10850589	12	109499490	T	C	0.5139	-0.1159	0.02479	8.52197e-06	3666	TRUE	5.06237411434727e-06	0.0067112142935598	24.7560322088147
TCRgd T cell %T cell	ME/CFS	rs17224872	2	182351184	T	C	0.3648	0.1178	0.02623	6.75103e-06	3666	TRUE	1.18136649332287e-05	0.0064311093731328	23.7161056122558
TCRgd T cell %T cell	ME/CFS	rs2094742	10	133884758	T	C	0.4367	-0.1114	0.02498	7.27595e-06	3666	TRUE	1.07472249687418e-05	0.0061055293107512	22.5080831560304
TCRgd T cell %T cell	ME/CFS	rs4952856	2	47185438	A	G	0.2218	-0.1424	0.03	3.06598e-06	3666	TRUE	3.27246365511768e-06	0.0070000757962752	25.8290832581074
TCRgd T cell %T cell	ME/CFS	rs56396450	7	138404064	C	G	0.2158	0.1358	0.03013	2.139e-06	3666	TRUE	1.9204134685637e-05	0.0062417707523808	23.0134929841418
TCRgd T cell %T cell	ME/CFS	rs7818691	8	19353778	G	T	0.5821	0.1318	0.02571	3.12399e-07	3666	TRUE	4.34965257337238e-07	0.0084514414403832	31.2300201238225
TCRgd T cell %lymphocyte	ME/CFS	rs10850589	12	109499490	T	C	0.5139	-0.1115	0.0247	6.55994e-06	3666	TRUE	1.07158864101279e-05	0.006211320929955	22.9005223813292
TCRgd T cell %lymphocyte	ME/CFS	rs2094742	10	133884758	T	C	0.4367	-0.1129	0.02488	7.38601e-06	3666	TRUE	7.49066617133109e-06	0.0062710580744702	23.1221571753122
TCRgd T cell %lymphocyte	ME/CFS	rs4952856	2	47185438	A	G	0.2218	-0.1411	0.02988	5.83096e-06	3666	TRUE	3.68035372632316e-06	0.0068728488276792	25.3563887311819
TCRgd T cell %lymphocyte	ME/CFS	rs56396450	7	138404064	C	G	0.2158	0.1369	0.03001	5.26005e-06	3666	TRUE	1.50298176534002e-05	0.0063432988145592	23.390217998648
TCRgd T cell %lymphocyte	ME/CFS	rs7818691	8	19353778	G	T	0.5821	0.1316	0.02561	7.19598e-06	3666	TRUE	4.08193581056178e-07	0.0084258116099808	31.1345072314716
TCRgd T cell %lymphocyte	ME/CFS	rs840941	2	65713102	G	A	0.4594	-0.1144	0.02545	2.40902e-06	3666	TRUE	8.88241335499711e-06	0.0065005346385408	23.9738014423067
TCRgd T cell %lymphocyte	ME/CFS	rs9267908	6	32204952	A	G	0.689	0.1346	0.02937	4.70002e-06	3666	TRUE	5.90716637938947e-06	0.00776425385528	28.6708
TCRgd T cell %lymphocyte	ME/CFS	rs9912354	17	33805730	T	C	0.5271	0.112	0.02494	2.90001e-07	3666	TRUE	1.14224681202523e-05	0.00625357512192	23.0572897402132
HLA DR+ T cell Absolute Count	ME/CFS	rs1084559	16	10825434	A	G	0.602	-0.1472	0.02482	8.58203e-06	3580	TRUE	4.43862500132018e-09	0.01038305558528	37.5403564922824
HLA DR+ T cell Absolute Count	ME/CFS	rs2181036	9	117649136	C	T	0.4168	-0.1628	0.02568	9.26403e-06	3580	TRUE	3.74747738773748e-10	0.0128849881171968	46.7042714661944
HLA DR+ T cell Absolute Count	ME/CFS	rs2808067	10	32045932	C	T	0.6642	0.1218	0.02574	3.92202e-06	3580	TRUE	3.24467687234119e-06	0.0066176551996128	23.8357067932111
HLA DR+ T cell Absolute Count	ME/CFS	rs3087456	16	10970902	A	G	0.7659	-0.4355	0.02736	4.048e-06	3580	TRUE	6.32544867184526e-55	0.068011099759395	261.101516205067
HLA DR+ T cell Absolute Count	ME/CFS	rs4949963	1	95906877	A	T	0.3627	-0.1168	0.02526	2.33099e-06	3580	TRUE	6.91509486303802e-06	0.0063067723550208	22.7088510402192
HLA DR+ T cell Absolute Count	ME/CFS	rs7308816	12	85022716	T	G	0.8108	-0.1373	0.03092	3.323e-09	3580	TRUE	1.14566863970497e-05	0.0057837024526688	20.8144720889207
HLA DR+ T cell Absolute Count	ME/CFS	rs7504737	18	70065436	G	A	0.5177	-0.1073	0.02408	2.585e-10	3580	TRUE	1.56707860867582e-05	0.0057494310027518	20.6904222831809
HLA DR+ T cell Absolute Count	ME/CFS	rs7538103	1	16147854	A	G	0.2811	-0.1261	0.02732	3.6166e-55	3580	TRUE	5.16612643198898e-06	0.0064267217623518	23.1435476067571
HLA DR+ T cell%T cell	ME/CFS	rs1084560	16	10824872	G	A	0.5726	-0.1328	0.02309	8.93902e-06	3596	TRUE	1.46590577553435e-08	0.0086320114399232	31.293575617813
HLA DR+ T cell%T cell	ME/CFS	rs12601032	17	11457702	A	G	0.3598	-0.1065	0.02345	9.22996e-06	3596	TRUE	6.56328305925793e-06	0.00522523756062	18.8781465935237
HLA DR+ T cell%T cell	ME/CFS	rs3087456	16	10970902	A	G	0.7661	-0.4611	0.02546	7.73891e-06	3596	TRUE	3.45724783915909e-70	0.0761966581286718	296.438405126044
HLA DR+ T cell%T cell	ME/CFS	rs542160	11	107676543	T	C	0.5089	-0.1125	0.02277	5.73099e-06	3596	TRUE	1.16519076226137e-06	0.006326119996875	22.8808220949687
HLA DR+ T cell%T cell	ME/CFS	rs7032773	9	117645562	T	C	0.4182	-0.1471	0.02426	8.19106e-07	3596	TRUE	1.97589145394433e-09	0.0105296294109432	38.2462064835763
HLA DR+ T cell%T cell	ME/CFS	rs7047722	9	101548105	A	G	0.6279	0.1033	0.02322	9.71091e-09	3596	TRUE	9.61744134854895e-06	0.0049863274126302	18.0106678076018
HLA DR+ T cell%T cell	ME/CFS	rs7127620	11	86071947	G	A	0.46	0.1021	0.0228	1.45898e-09	3596	TRUE	1.08249655305627e-05	0.00517885	18.7096702329333
HLA DR+ T cell%T cell	ME/CFS	rs7294683	12	126542791	G	A	0.3899	0.1028	0.02315	3.08177e-70	3596	TRUE	2.55353767927012e-05	0.0050277130756832	18.1609086317998
HLA DR+ T cell%lymphocyte	ME/CFS	rs1091849	16	10829280	G	A	0.6022	-0.1268	0.02391	8.39305e-06	3596	TRUE	1.44568557615986e-07	0.0077032507114368	27.9004068860986
HLA DR+ T cell%lymphocyte	ME/CFS	rs2414178	15	53001538	C	T	0.2113	-0.1296	0.02865	6.31204e-06	3596	TRUE	7.03333213291977e-06	0.0055982377262592	20.2333374210542
HLA DR+ T cell%lymphocyte	ME/CFS	rs3087456	16	10970902	A	G	0.7661	-0.4689	0.02616	3.70399e-06	3596	TRUE	8.01980184905118e-69	0.0787963581099918	307.417489651136
HLA DR+ T cell%lymphocyte	ME/CFS	rs542160	11	107676543	T	C	0.5089	-0.1084	0.02338	1.20601e-07	3596	TRUE	5.13059776318757e-06	0.0058734184762848	21.2337808847374
HLA DR+ T cell%lymphocyte	ME/CFS	rs7032773	9	117645562	T	C	0.4182	-0.1552	0.0249	5.14505e-10	3596	TRUE	6.93029632484928e-10	0.0117211756689408	42.6255266399006
HLA DR+ T cell%lymphocyte	ME/CFS	rs7294683	12	126542791	G	A	0.3899	0.106	0.02377	7.09088e-69	3596	TRUE	2.35059799251746e-05	0.00534559419128	19.3153173718058
Natural Killer T Absolute Count	ME/CFS	rs10256019	7	12934776	C	T	0.8968	0.1838	0.04117	7.16292e-06	3653	TRUE	2.25658522743921e-05	0.0062531134284288	22.973774746563
Natural Killer T Absolute Count	ME/CFS	rs10750486	11	131463916	A	G	0.6731	0.1234	0.02678	8.22394e-06	3653	TRUE	5.7524759340297e-06	0.0067012346618168	24.6312676548664
Natural Killer T Absolute Count	ME/CFS	rs10765907	11	2306683	C	T	0.5672	-0.1173	0.02511	6.01506e-06	3653	TRUE	5.19125197900189e-06	0.0067553754956928	24.8316228714384
Natural Killer T Absolute Count	ME/CFS	rs10972866	9	36351694	A	G	0.5059	-0.1122	0.02476	9.44409e-06	3653	TRUE	9.67696283681851e-06	0.0062935435649592	23.1232547669052
Natural Killer T Absolute Count	ME/CFS	rs12224032	11	112914680	G	C	0.2087	0.1721	0.03092	3.79603e-06	3653	TRUE	3.29970314954929e-08	0.0097826237654942	36.0692108874495
Natural Killer T Absolute Count	ME/CFS	rs12817873	12	71518033	A	G	0.3622	0.117	0.02638	4.01504e-06	3653	TRUE	1.28187391748534e-05	0.00632462353848	23.2381732364329
Natural Killer T Absolute Count	ME/CFS	rs12895031	14	99846398	T	C	0.1044	-0.207	0.04067	4.19199e-06	3653	TRUE	4.72107365449872e-07	0.00801281784672	29.4911048093103
Natural Killer T Absolute Count	ME/CFS	rs2041561	7	52580478	C	G	0.8214	0.1548	0.03257	3.07199e-06	3653	TRUE	6.8843186734472e-06	0.0070308537052032	25.8514043195416
Natural Killer T Absolute Count	ME/CFS	rs2781107	9	122546242	C	T	0.5475	-0.1119	0.0249	2.77997e-06	3653	TRUE	9.59173300083279e-06	0.006204301234875	22.7933204346482
Natural Killer T Absolute Count	ME/CFS	rs353293	5	148807226	T	C	0.4316	-0.1156	0.02498	2.088e-06	3653	TRUE	4.95031294779312e-06	0.0065566374368768	24.0962738130088
Natural Killer T Absolute Count	ME/CFS	rs640339	7	132413024	T	C	0.5463	0.1184	0.02522	3.79901e-07	3653	TRUE	4.44215267633298e-06	0.0069491771062272	25.5489900717292
Natural Killer T Absolute Count	ME/CFS	rs7819099	8	144992862	G	A	0.5116	0.1387	0.02493	2.844e-08	3653	TRUE	3.99418643650406e-08	0.0096136677528672	35.4402113830461
Natural Killer T Absolute Count	ME/CFS	rs8104714	19	32872109	C	A	0.7178	0.1274	0.0276	2.78099e-08	3653	TRUE	4.94442489505523e-06	0.0065755080696032	24.1660842440789
Natural Killer T Absolute Count	ME/CFS	rs9916629	17	33796260	C	T	0.5123	0.1457	0.02472	4.132e-09	3653	TRUE	5.50746040605496e-09	0.0106078216834958	39.1443937148792
Natural Killer T %T cell	ME/CFS	rs10750486	11	131463916	A	G	0.6732	0.1233	0.0268	5.18394e-06	3669	TRUE	5.95433948000916e-06	0.0066893251141728	24.6949477276998
Natural Killer T %T cell	ME/CFS	rs10765907	11	2306683	C	T	0.5677	-0.1174	0.02515	7.05895e-06	3669	TRUE	5.28302844120533e-06	0.0067650392278392	24.9763649370544
Natural Killer T %T cell	ME/CFS	rs12224032	11	112914680	G	C	0.2086	0.1713	0.03097	4.36104e-06	3669	TRUE	4.01638977901918e-08	0.0096884671621752	35.8752
Natural Killer T %T cell	ME/CFS	rs2041561	7	52580478	C	G	0.8213	0.1585	0.03269	3.145e-06	3669	TRUE	4.39600225534686e-06	0.007374199862795	27.2420794353033
Natural Killer T %T cell	ME/CFS	rs2286306	20	52558849	G	A	0.2247	-0.1333	0.02921	3.40001e-06	3669	TRUE	8.81648534081115e-06	0.0061910334553998	22.8439473230817
Natural Killer T %T cell	ME/CFS	rs2886726	3	20997419	G	A	0.7822	-0.143	0.03067	2.43899e-06	3669	TRUE	4.72719881913064e-06	0.00696751251768	25.7291364828459
Natural Killer T %T cell	ME/CFS	rs3012770	9	134699760	A	G	0.5221	-0.119	0.02511	3.22701e-06	3669	TRUE	3.08624831192045e-06	0.00706666725198	26.097893945501
Natural Killer T %T cell	ME/CFS	rs4918328	10	109648240	A	G	0.1536	0.156	0.03467	1.588e-06	3669	TRUE	8.0919324437069e-06	0.00632770265088	23.3514466315292
Natural Killer T %T cell	ME/CFS	rs7218011	17	33773022	G	A	0.1634	-0.1591	0.03371	2.22198e-06	3669	TRUE	3.53552130573156e-06	0.0069205445292728	25.5544877593044
Natural Killer T %T cell	ME/CFS	rs7225505	17	7861810	G	A	0.3863	-0.1202	0.02583	1.27201e-06	3669	TRUE	7.5025848062128e-06	0.0068504604355448	25.2939133699437
Natural Killer T %T cell	ME/CFS	rs7819099	8	144992862	G	A	0.5112	0.148	0.02495	1.299e-06	3669	TRUE	4.73851962889891e-09	0.01094650472448	40.5850977893629
Natural Killer T %T cell	ME/CFS	rs906930	14	99822918	T	G	0.1108	-0.1885	0.03921	3.41499e-08	3669	TRUE	2.78480466806839e-06	0.00700151331672	25.8555775026082
Natural Killer T %T cell	ME/CFS	rs9912354	17	33805730	T	C	0.5271	0.121	0.02494	3.24997e-09	3669	TRUE	2.06846153739475e-06	0.00729899500638	26.9622117372264
Natural Killer T %lymphocyte	ME/CFS	rs10750486	11	131463916	A	G	0.6732	0.1221	0.02696	6.14695e-06	3669	TRUE	8.32369731735102e-06	0.0065597528776032	24.2134480376124
Natural Killer T %lymphocyte	ME/CFS	rs10765907	11	2306683	C	T	0.5677	-0.1215	0.0253	8.52609e-06	3669	TRUE	2.77716390547014e-06	0.007245805654395	26.7642982381766
Natural Killer T %lymphocyte	ME/CFS	rs12224032	11	112914680	G	C	0.2086	0.1669	0.03115	8.21202e-06	3669	TRUE	1.04733059344983e-07	0.0091971446933688	34.0389911171037
Natural Killer T %lymphocyte	ME/CFS	rs2041561	7	52580478	C	G	0.8213	0.1568	0.03289	7.06806e-06	3669	TRUE	6.44811313556752e-06	0.0072168634431488	26.6566153992194
Natural Killer T %lymphocyte	ME/CFS	rs2286306	20	52558849	G	A	0.2247	-0.1331	0.02938	5.24602e-06	3669	TRUE	1.02728856984734e-05	0.0061724696473902	22.7750243434584
Natural Killer T %lymphocyte	ME/CFS	rs2781107	9	122546242	C	T	0.5474	-0.1142	0.02505	6.14101e-06	3669	TRUE	7.10610134987478e-06	0.0064622171298272	23.8510810797951
Natural Killer T %lymphocyte	ME/CFS	rs2886726	3	20997419	G	A	0.7822	-0.1397	0.03085	6.13705e-06	3669	TRUE	8.85894769581202e-06	0.0066496455264888	24.5474822008378
Natural Killer T %lymphocyte	ME/CFS	rs3012770	9	134699760	A	G	0.5221	-0.1188	0.02526	2.56301e-06	3669	TRUE	3.67098068054478e-06	0.0070429337095392	26.0096219561274
Natural Killer T %lymphocyte	ME/CFS	rs35203503	1	23087573	C	T	0.6529	0.1187	0.02658	2.629e-06	3669	TRUE	9.97361424764193e-06	0.0063860559008142	23.5681746692034
Natural Killer T %lymphocyte	ME/CFS	rs4918328	10	109648240	A	G	0.1536	0.1569	0.03487	1.925e-06	3669	TRUE	8.09183933801967e-06	0.0064009252159488	23.6234044118708
Natural Killer T %lymphocyte	ME/CFS	rs7218011	17	33773022	G	A	0.1634	-0.1866	0.03387	1.63099e-06	3669	TRUE	5.94017722412315e-08	0.0095196983452128	35.2442484455002
Natural Killer T %lymphocyte	ME/CFS	rs7225505	17	7861810	G	A	0.3863	-0.1158	0.02599	8.91395e-08	3669	TRUE	1.8495013256707e-05	0.0063581086621368	23.4643735004605
Natural Killer T %lymphocyte	ME/CFS	rs7819099	8	144992862	G	A	0.5112	0.1488	0.0251	3.819e-08	3669	TRUE	4.84067881189892e-09	0.0110651651555328	41.0299639528021
Natural Killer T %lymphocyte	ME/CFS	rs906930	14	99822918	T	G	0.1108	-0.1858	0.03945	9.10207e-09	3669	TRUE	4.45173847726757e-06	0.0068023759310208	25.1151552667436
Natural Killer T %lymphocyte	ME/CFS	rs9912354	17	33805730	T	C	0.5271	0.1443	0.02505	3.34003e-09	3669	TRUE	1.62052399878493e-08	0.0103806605102382	38.4651760248237
HLA DR+ CD4+ T cell Absolute Count	ME/CFS	rs12166155	22	44999166	G	C	0.3564	0.1146	0.025	4.69505e-06	3579	TRUE	1.0488921236857e-05	0.0060249432659328	21.681854002507
HLA DR+ CD4+ T cell Absolute Count	ME/CFS	rs1322067	9	117660933	G	A	0.4173	-0.1511	0.02575	3.32598e-06	3579	TRUE	6.79610871557392e-09	0.0111033064675182	40.1624633736406
HLA DR+ CD4+ T cell Absolute Count	ME/CFS	rs17198888	6	31266015	G	A	0.0802	-0.2281	0.04783	3.68799e-06	3579	TRUE	2.49095717367582e-06	0.0076762363785912	27.6703012996638
HLA DR+ CD4+ T cell Absolute Count	ME/CFS	rs3087456	16	10970902	A	G	0.766	-0.2926	0.02777	2.77901e-06	3579	TRUE	3.14219607896539e-25	0.03069186408288	113.260988695393
HLA DR+ CD4+ T cell Absolute Count	ME/CFS	rs55849757	3	75122371	T	C	0.5545	-0.1129	0.02435	3.35297e-06	3579	TRUE	5.95488934549542e-06	0.006297484951395	22.6688604788709
HLA DR+ CD4+ T cell Absolute Count	ME/CFS	rs6767083	3	179838990	A	C	0.2311	0.1335	0.02844	1.92699e-06	3579	TRUE	5.29370978913682e-06	0.006333770653155	22.8003095578961
HLA DR+ CD4+ T cell Absolute Count	ME/CFS	rs7150202	14	80335426	T	A	0.1707	0.1473	0.03164	4.75401e-09	3579	TRUE	4.42890886405075e-06	0.0061430022706158	22.109336828331
HLA DR+ CD4+ T cell Absolute Count	ME/CFS	rs7405251	16	10829272	G	T	0.6014	-0.1151	0.02473	1.39798e-25	3579	TRUE	3.92956079206821e-06	0.0063515739822008	22.864807651721
HLA DR+ CD4+ T cell %T cell	ME/CFS	rs10052603	5	10837029	G	A	0.5772	-0.1031	0.02216	9.02194e-06	3595	TRUE	3.68310000628166e-06	0.0051881034502752	18.7380707463293
HLA DR+ CD4+ T cell %T cell	ME/CFS	rs11090233	22	23690325	A	G	0.611	-0.09863	0.02209	8.27199e-06	3595	TRUE	1.45991778453715e-05	0.0046242241074302	16.6920248818572
HLA DR+ CD4+ T cell %T cell	ME/CFS	rs11641185	16	10986596	T	C	0.7744	-0.2989	0.02511	9.33706e-06	3595	TRUE	7.89894178727093e-32	0.0312166478604288	115.775540026375
HLA DR+ CD4+ T cell %T cell	ME/CFS	rs3104415	6	32582577	C	A	0.3819	0.1268	0.02613	6.04895e-06	3595	TRUE	1.420443532892e-06	0.0075906139579872	27.4816787654741
HLA DR+ CD4+ T cell %T cell	ME/CFS	rs4867947	5	169629403	A	C	0.0691	0.1895	0.04263	6.63804e-06	3595	TRUE	1.37083894965673e-05	0.004619867308395	16.6762251866304
HLA DR+ CD4+ T cell %T cell	ME/CFS	rs4906573	14	45842287	C	T	0.2399	0.1137	0.02563	2.49098e-06	3595	TRUE	2.17162937718405e-05	0.0047146765736862	17.0200770879836
HLA DR+ CD4+ T cell %T cell	ME/CFS	rs6071096	20	58624500	C	T	0.6328	-0.1051	0.02228	3.38704e-06	3595	TRUE	2.73961367562846e-06	0.0051333936700032	18.5394537709546
HLA DR+ CD4+ T cell %T cell	ME/CFS	rs646262	15	29720356	G	A	0.7327	0.1107	0.02442	6.25994e-06	3595	TRUE	9.70403306290079e-06	0.0048001011343758	17.3299488831047
HLA DR+ CD4+ T cell %T cell	ME/CFS	rs7032773	9	117645562	T	C	0.4182	-0.1199	0.02281	1.05e-06	3595	TRUE	1.99759148823517e-07	0.0069956183336952	25.312332087386
HLA DR+ CD4+ T cell %T cell	ME/CFS	rs7202106	16	84375706	T	C	0.7811	0.1188	0.02634	1.54999e-07	3595	TRUE	1.05939033761959e-05	0.0048263106953952	17.4250329514562
HLA DR+ CD4+ T cell %T cell	ME/CFS	rs7972178	12	14354060	T	G	0.6476	0.1108	0.02265	1.28e-06	3595	TRUE	1.67993228749993e-06	0.0056034081347072	20.246494801674
HLA DR+ CD4+ T cell %T cell	ME/CFS	rs8055544	16	11091561	T	G	0.6996	0.1124	0.02485	4.5196e-32	3595	TRUE	1.01009151284997e-05	0.0053102179603968	19.1814709231084
HLA DR+ CD4+ T cell %lymphocyte	ME/CFS	rs11090233	22	23690325	A	G	0.611	-0.11	0.02271	8.96396e-06	3595	TRUE	2.46783364484926e-06	0.00575183	20.785888592397
HLA DR+ CD4+ T cell %lymphocyte	ME/CFS	rs12716076	5	10838090	G	A	0.5775	-0.1017	0.0228	8.96809e-06	3595	TRUE	9.20357577264306e-06	0.005047201033875	18.2265865612488
HLA DR+ CD4+ T cell %lymphocyte	ME/CFS	rs1608073	3	179820505	T	C	0.6028	-0.103	0.02261	8.40408e-06	3595	TRUE	7.88383216660238e-06	0.00508027157088	18.3466215741768
HLA DR+ CD4+ T cell %lymphocyte	ME/CFS	rs3087456	16	10970902	A	G	0.7662	-0.3114	0.02551	5.39697e-06	3595	TRUE	3.07799042600069e-33	0.0347419240553952	129.32057886061
HLA DR+ CD4+ T cell %lymphocyte	ME/CFS	rs4867947	5	169629403	A	C	0.0691	0.2016	0.04384	4.41205e-06	3595	TRUE	6.77143847375507e-06	0.0052286807881728	18.8853957779863
HLA DR+ CD4+ T cell %lymphocyte	ME/CFS	rs4906573	14	45842287	C	T	0.2399	0.1229	0.02636	3.25702e-06	3595	TRUE	7.78249094125606e-06	0.0055085176072718	19.9017328085185
HLA DR+ CD4+ T cell %lymphocyte	ME/CFS	rs6071096	20	58624500	C	T	0.6328	-0.1019	0.02292	2.57899e-06	3595	TRUE	9.87153722535508e-06	0.0048255576308352	17.4223008845711
HLA DR+ CD4+ T cell %lymphocyte	ME/CFS	rs7032773	9	117645562	T	C	0.4182	-0.1334	0.02345	1.33101e-06	3595	TRUE	1.82011917720915e-08	0.0086596312742112	31.3858450132854
HLA DR+ CD4+ T cell %lymphocyte	ME/CFS	rs7202106	16	84375706	T	C	0.7811	0.1276	0.02709	1.30401e-06	3595	TRUE	4.15906038964591e-06	0.0055678015018208	20.1171189209827
HLA DR+ CD4+ T cell %lymphocyte	ME/CFS	rs7964565	12	71660112	A	T	0.2983	0.1079	0.02427	1.392e-08	3595	TRUE	1.59808586916664e-05	0.0048739112292702	17.5977328344393
HLA DR+ CD4+ T cell %lymphocyte	ME/CFS	rs7972178	12	14354060	T	G	0.6476	0.1129	0.0233	1.34307e-33	3595	TRUE	2.11049948683383e-06	0.0058178245417568	21.025767806486
HLA DR+ CD8+ T cell Absolute Count	ME/CFS	rs1084560	16	10824872	G	A	0.5721	-0.1331	0.02498	9.05295e-06	3579	TRUE	1.55412123247347e-07	0.0086736189916398	31.2969933288136
HLA DR+ CD8+ T cell Absolute Count	ME/CFS	rs11153123	6	109038333	G	A	0.228	-0.1305	0.02924	8.31994e-06	3579	TRUE	1.41803834146541e-05	0.00599519	21.5741464174284
HLA DR+ CD8+ T cell Absolute Count	ME/CFS	rs2181036	9	117649136	C	T	0.4167	-0.1446	0.02608	4.81604e-06	3579	TRUE	4.34627650535285e-08	0.0101644072775352	36.7314381287739
HLA DR+ CD8+ T cell Absolute Count	ME/CFS	rs2516465	6	31414906	T	G	0.277	0.1607	0.03146	2.01099e-06	3579	TRUE	4.9764516481335e-07	0.01034379287358	37.3864649586028
HLA DR+ CD8+ T cell Absolute Count	ME/CFS	rs2808067	10	32045932	C	T	0.6642	0.1243	0.0261	1.17801e-06	3579	TRUE	2.79957094236106e-06	0.0068921039015928	24.8241462512293
HLA DR+ CD8+ T cell Absolute Count	ME/CFS	rs3087456	16	10970902	A	G	0.766	-0.4286	0.0278	1.054e-06	3579	TRUE	1.07385601883198e-51	0.06585351428448	252.163899557099
HLA DR+ CD8+ T cell Absolute Count	ME/CFS	rs35669214	17	71372662	C	T	0.2543	-0.1242	0.02793	1.06001e-07	3579	TRUE	1.18227120615224e-05	0.0058503748118328	21.0499407450514
HLA DR+ CD8+ T cell Absolute Count	ME/CFS	rs567794	11	107664900	A	G	0.5085	-0.1197	0.02459	3.16599e-08	3579	TRUE	1.67064791849356e-06	0.007161974590995	25.8031848663688
HLA DR+ CD8+ T cell Absolute Count	ME/CFS	rs73365443	12	85019560	A	G	0.2195	0.1456	0.02977	3.43297e-07	3579	TRUE	1.47696664623792e-06	0.00726373811072	26.1725014180486
HLA DR+ CD8+ T cell Absolute Count	ME/CFS	rs75913581	14	100653131	A	G	0.4202	0.1133	0.02474	5.15941e-15	3579	TRUE	5.25207648786966e-06	0.0062549533420088	22.514797109792
HLA DR+ CD8+ T cell Absolute Count	ME/CFS	rs9378213	6	32448398	G	T	0.3061	0.2434	0.03098	5.57057e-52	3579	TRUE	1.58342347594172e-14	0.0251669948670648	92.3464225826194
HLA DR+ CD8+ T cell %T cell	ME/CFS	rs1091849	16	10829280	G	A	0.6024	-0.1196	0.02424	4.97302e-06	3595	TRUE	9.93435803569799e-07	0.0068521000224768	24.7894552073426
HLA DR+ CD8+ T cell %T cell	ME/CFS	rs1407309	9	117651780	A	G	0.4179	-0.1339	0.02508	3.586e-06	3595	TRUE	1.31516668394694e-07	0.0087229045472478	31.617189766648
HLA DR+ CD8+ T cell %T cell	ME/CFS	rs3087456	16	10970902	A	G	0.7662	-0.4526	0.02659	4.44898e-06	3595	TRUE	2.17881418124112e-62	0.0733914975206112	284.581514076298
HLA DR+ CD8+ T cell %T cell	ME/CFS	rs542160	11	107676543	T	C	0.5089	-0.1295	0.02364	1.64301e-06	3595	TRUE	6.86719465848615e-08	0.008382468256995	30.3728075424837
HLA DR+ CD8+ T cell %T cell	ME/CFS	rs6020784	20	49449929	G	A	0.1819	0.1427	0.03104	8.4561e-07	3595	TRUE	8.08651003150741e-06	0.0060606197063262	21.9085862141774
HLA DR+ CD8+ T cell %T cell	ME/CFS	rs6975360	7	82348481	G	A	0.2338	-0.1252	0.02738	4.62402e-08	3595	TRUE	1.19438549841608e-05	0.0056159768370048	20.2921651045581
HLA DR+ CD8+ T cell %T cell	ME/CFS	rs7027771	9	101552955	C	T	0.636	0.1171	0.0244	9.85803e-08	3595	TRUE	1.85166054705518e-06	0.00634895552928	22.9575537042323
HLA DR+ CD8+ T cell %T cell	ME/CFS	rs73365443	12	85019560	A	G	0.2195	0.1329	0.02864	3.78704e-11	3595	TRUE	4.98363532875846e-06	0.006051839331195	21.8766527042541
HLA DR+ CD8+ T cell %T cell	ME/CFS	rs9378213	6	32448398	G	T	0.3057	0.1984	0.02991	1.46893e-62	3595	TRUE	9.76373061718405e-11	0.0167092106944512	61.0563982477288
HLA DR+ CD8+ T cell %lymphocyte	ME/CFS	rs1407309	9	117651780	A	G	0.4179	-0.1372	0.02544	5.48706e-06	3595	TRUE	9.79670764115348e-08	0.0091581592012512	33.2094030098382
HLA DR+ CD8+ T cell %lymphocyte	ME/CFS	rs2146255	9	101567115	C	A	0.347	-0.1165	0.025	4.75598e-06	3595	TRUE	4.08087645043128e-06	0.0061506993995	22.2362313170122
HLA DR+ CD8+ T cell %lymphocyte	ME/CFS	rs3087456	16	10970902	A	G	0.7662	-0.4525	0.027	3.298e-06	3595	TRUE	1.41465903946872e-60	0.0733590700395	284.445819442877
HLA DR+ CD8+ T cell %lymphocyte	ME/CFS	rs4527037	16	11518708	G	T	0.4408	0.1168	0.02433	3.42003e-06	3595	TRUE	2.05883123535559e-06	0.0067254977200128	24.3283334592177
HLA DR+ CD8+ T cell %lymphocyte	ME/CFS	rs542160	11	107676543	T	C	0.5089	-0.1259	0.02399	1.63799e-06	3595	TRUE	2.38570933083339e-07	0.0079228939146798	28.6942997281467
HLA DR+ CD8+ T cell %lymphocyte	ME/CFS	rs6020784	20	49449929	G	A	0.1819	0.1464	0.03148	1.61499e-07	3595	TRUE	6.30815862230736e-06	0.0063789800047488	23.0668179273945
HLA DR+ CD8+ T cell %lymphocyte	ME/CFS	rs6975360	7	82348481	G	A	0.2338	-0.1264	0.02777	7.38006e-08	3595	TRUE	1.31407475255586e-05	0.0057241472612352	20.6852666218997
HLA DR+ CD8+ T cell %lymphocyte	ME/CFS	rs73365443	12	85019560	A	G	0.2195	0.1332	0.02906	1.10892e-12	3595	TRUE	6.50953334993468e-06	0.00607919224248	21.9761348758878
HLA DR+ CD8+ T cell %lymphocyte	ME/CFS	rs9378213	6	32448398	G	T	0.3057	0.2165	0.03031	9.22784e-61	3595	TRUE	3.06235345287447e-12	0.019897036701195	72.9413699829804
CD8+ Natural Killer T Absolute Count	ME/CFS	rs1008425	19	32852145	G	A	0.7178	0.1228	0.0275	8.02602e-06	3652	TRUE	9.89124718527731e-06	0.0061092400853888	22.4357919512049
CD8+ Natural Killer T Absolute Count	ME/CFS	rs1077381	20	59623849	T	C	0.3627	0.1155	0.02547	8.19993e-06	3652	TRUE	7.23641704797777e-06	0.006167163157155	22.6498307251799
CD8+ Natural Killer T Absolute Count	ME/CFS	rs12224032	11	112914680	G	C	0.2088	0.1477	0.03079	6.03198e-06	3652	TRUE	1.91962985245465e-06	0.0072078835102848	26.4997821553633
CD8+ Natural Killer T Absolute Count	ME/CFS	rs12422853	12	105063882	A	G	0.4261	0.1113	0.02489	7.24903e-06	3652	TRUE	1.24529184582463e-05	0.0060585414469902	22.2484695564541
CD8+ Natural Killer T Absolute Count	ME/CFS	rs12940345	17	74612462	T	C	0.5487	0.1138	0.02473	5.89794e-06	3652	TRUE	1.47919312716509e-05	0.0064137911419128	23.5614559252859
CD8+ Natural Killer T Absolute Count	ME/CFS	rs1325907	10	90237398	A	G	0.5795	-0.1298	0.02573	4.31897e-06	3652	TRUE	1.04915499965857e-06	0.00821105235038	30.2184664891778
CD8+ Natural Killer T Absolute Count	ME/CFS	rs17448682	1	15966713	T	C	0.1967	0.142	0.0313	4.33102e-06	3652	TRUE	2.20791036926018e-05	0.00637219138808	23.4076566345136
CD8+ Natural Killer T Absolute Count	ME/CFS	rs2041561	7	52580478	C	G	0.8213	0.1523	0.03234	4.57499e-06	3652	TRUE	8.42552751481159e-06	0.0068085742453598	25.0216578105081
CD8+ Natural Killer T Absolute Count	ME/CFS	rs2074023	11	2325581	T	C	0.4121	-0.1237	0.02486	2.59e-06	3652	TRUE	1.92778032789602e-06	0.0074143907387342	27.2646771662559
CD8+ Natural Killer T Absolute Count	ME/CFS	rs4235317	4	24439455	T	C	0.7134	-0.1251	0.02718	2.88802e-06	3652	TRUE	9.26011830261385e-06	0.0063996158612088	23.5090467619518
CD8+ Natural Killer T Absolute Count	ME/CFS	rs55699240	2	113838725	C	G	0.1933	0.1451	0.03161	1.68702e-06	3652	TRUE	5.18246672309371e-06	0.0065661187305822	24.1247392690097
CD8+ Natural Killer T Absolute Count	ME/CFS	rs593435	7	132417404	T	C	0.5344	0.1122	0.02497	6.76099e-07	3652	TRUE	1.2262762849084e-05	0.0062646257405952	23.0100331994457
CD8+ Natural Killer T Absolute Count	ME/CFS	rs7003580	8	145007534	T	C	0.5122	0.1169	0.02495	4.72803e-07	3652	TRUE	3.64689834967171e-06	0.0068287370212152	25.0963
CD8+ Natural Killer T %T cell	ME/CFS	rs10276441	7	52581385	A	G	0.8246	0.1529	0.03242	9.52204e-06	3668	TRUE	7.94090369680932e-06	0.0067626651796088	24.9607316190234
CD8+ Natural Killer T %T cell	ME/CFS	rs11544989	8	145057868	G	A	0.6125	0.1198	0.02512	4.11699e-06	3668	TRUE	2.64649857565734e-06	0.0068127339875	25.1468012658357
CD8+ Natural Killer T %T cell	ME/CFS	rs11650003	17	7866604	G	A	0.3867	-0.116	0.0252	4.32305e-06	3668	TRUE	9.43935562228421e-06	0.00638253361632	23.5486684051445
CD8+ Natural Killer T %T cell	ME/CFS	rs11658954	17	74953080	G	A	0.6265	-0.1133	0.02456	3.01502e-06	3668	TRUE	6.41486877752541e-06	0.006007606753995	22.1569968842759
CD8+ Natural Killer T %T cell	ME/CFS	rs12224032	11	112914680	G	C	0.2087	0.142	0.03037	2.49201e-06	3668	TRUE	3.46488384794739e-06	0.00665993973368	24.5790339484798
CD8+ Natural Killer T %T cell	ME/CFS	rs2074023	11	2325581	T	C	0.4124	-0.1212	0.02454	1.91602e-06	3668	TRUE	2.31630253613241e-06	0.0071192735258112	26.2863967944113
CD8+ Natural Killer T %T cell	ME/CFS	rs2275854	6	29976838	G	A	0.5643	0.1393	0.03045	2.62597e-06	3668	TRUE	8.60672645450863e-06	0.0095417896602798	35.3171900938534
CD8+ Natural Killer T %T cell	ME/CFS	rs568739	11	128060429	C	T	0.5055	0.1093	0.02466	8.24708e-07	3668	TRUE	1.37923996186309e-05	0.005972522237355	22.0268222075966
CD8+ Natural Killer T %T cell	ME/CFS	rs725683	10	90258876	T	C	0.5781	-0.1196	0.02542	4.93799e-06	3668	TRUE	6.86251022374033e-06	0.0069775804052448	25.7595
CD8+ Natural Killer T %lymphocyte	ME/CFS	rs11544989	8	145057868	G	A	0.6125	0.1222	0.02527	6.90605e-06	3668	TRUE	1.91027488586018e-06	0.0070884324875	26.1717098978685
CD8+ Natural Killer T %lymphocyte	ME/CFS	rs11650003	17	7866604	G	A	0.3867	-0.1138	0.02535	7.33804e-06	3668	TRUE	1.58599295439782e-05	0.0061427332525368	22.6584448866559
CD8+ Natural Killer T %lymphocyte	ME/CFS	rs11658954	17	74953080	G	A	0.6265	-0.1113	0.02471	7.41293e-06	3668	TRUE	1.0625344944248e-05	0.005797383175395	21.3771381822339
CD8+ Natural Killer T %lymphocyte	ME/CFS	rs12224032	11	112914680	G	C	0.2087	0.14	0.03055	6.12195e-06	3668	TRUE	5.39590545679716e-06	0.00647366	23.8870630377291
CD8+ Natural Killer T %lymphocyte	ME/CFS	rs12363646	11	128067342	C	T	0.504	0.1113	0.02481	4.76299e-06	3668	TRUE	1.14125588125538e-05	0.00619344859392	22.8466822976629
CD8+ Natural Killer T %lymphocyte	ME/CFS	rs2041561	7	52580478	C	G	0.8213	0.1491	0.0321	3.52201e-06	3668	TRUE	1.13616312440944e-05	0.0065254679040222	24.0794953099354
CD8+ Natural Killer T %lymphocyte	ME/CFS	rs2074023	11	2325581	T	C	0.4124	-0.1242	0.02469	1.38599e-06	3668	TRUE	1.47577762429497e-06	0.0074760746815872	27.6137321061617
CD8+ Natural Killer T %lymphocyte	ME/CFS	rs55699240	2	113838725	C	G	0.1936	0.1419	0.03133	2.18399e-06	3668	TRUE	6.90842873143464e-06	0.0062871042060288	23.1943493104071
CD8+ Natural Killer T %lymphocyte	ME/CFS	rs725683	10	90258876	T	C	0.5781	-0.1213	0.02557	5.06302e-07	3668	TRUE	5.71909024016666e-06	0.0071773494586782	26.5023799579592
CD8dim Natural Killer T Absolute Count	ME/CFS	rs10892953	11	99100867	G	A	0.1733	-0.1466	0.03268	7.51606e-06	3652	TRUE	1.23407581490062e-05	0.0061580673811832	22.6162181365109
CD8dim Natural Killer T Absolute Count	ME/CFS	rs11544989	8	145057868	G	A	0.613	0.1277	0.02521	4.22698e-06	3652	TRUE	6.01188764115586e-07	0.00773718942798	28.4609491671332
CD8dim Natural Killer T Absolute Count	ME/CFS	rs62126783	19	17596144	A	G	0.4225	-0.1143	0.0248	4.50599e-06	3652	TRUE	5.96731294470346e-06	0.006375307813875	23.419177989072
CD8dim Natural Killer T Absolute Count	ME/CFS	rs62210845	21	15274585	A	G	0.6105	0.1224	0.02717	6.844e-06	3652	TRUE	7.43832607737169e-06	0.00712501792992	26.1929406157324
CD8dim Natural Killer T Absolute Count	ME/CFS	rs6970303	7	28913959	C	T	0.346	0.1197	0.02607	1.041e-06	3652	TRUE	5.6032317098674e-06	0.00648443503512	23.8226643978393
CD8dim Natural Killer T Absolute Count	ME/CFS	rs7218011	17	33773022	G	A	0.1632	-0.1628	0.03328	4.27396e-07	3652	TRUE	1.5238076584378e-06	0.0072390341050368	26.6151424069789
CD8dim Natural Killer T Absolute Count	ME/CFS	rs9916257	17	33797371	T	G	0.5685	0.1472	0.02455	2.201e-09	3652	TRUE	3.42282762500708e-09	0.01063057815552	39.2185258720754
CD8dim Natural Killer T %T cell	ME/CFS	rs112895628	17	79356092	C	G	0.2199	-0.1334	0.02972	7.32706e-06	3668	TRUE	2.35631445237576e-05	0.0061054427333688	22.5200479234795
CD8dim Natural Killer T %T cell	ME/CFS	rs11544989	8	145057868	G	A	0.6125	0.1399	0.02533	8.71204e-06	3668	TRUE	5.18867157058836e-08	0.009290588496875	34.3786957447677
CD8dim Natural Killer T %T cell	ME/CFS	rs6970303	7	28913959	C	T	0.3461	0.1169	0.02625	8.83894e-06	3668	TRUE	1.06513235276667e-05	0.0061854593147438	22.8170276440263
CD8dim Natural Killer T %T cell	ME/CFS	rs7589893	2	99932255	T	C	0.5634	-0.1138	0.02558	3.88803e-06	3668	TRUE	1.74233602582525e-05	0.0063711098587872	23.5062496411457
CD8dim Natural Killer T %T cell	ME/CFS	rs9912354	17	33805730	T	C	0.527	0.1146	0.02479	3.55697e-08	3668	TRUE	6.20016239024512e-06	0.00654743185272	24.1610781849759
CD8dim Natural Killer T %lymphocyte	ME/CFS	rs10892953	11	99100867	G	A	0.1734	-0.1467	0.03278	7.89896e-06	3668	TRUE	1.29670226995056e-05	0.0061692833493432	22.7569870600429
CD8dim Natural Killer T %lymphocyte	ME/CFS	rs112895628	17	79356092	C	G	0.2199	-0.1324	0.02959	8.71305e-06	3668	TRUE	2.50709511188621e-05	0.0060142499482848	22.1816462753766
CD8dim Natural Killer T %lymphocyte	ME/CFS	rs11544989	8	145057868	G	A	0.6125	0.1407	0.02521	7.86792e-06	3668	TRUE	3.74939458424431e-08	0.009397146346875	34.7767406287999
CD8dim Natural Killer T %lymphocyte	ME/CFS	rs6970303	7	28913959	C	T	0.3461	0.1164	0.02613	5.50199e-06	3668	TRUE	1.05872786086074e-05	0.0061326600742368	22.6210590981201
CD8dim Natural Killer T %lymphocyte	ME/CFS	rs7589893	2	99932255	T	C	0.5634	-0.1159	0.02547	2.551e-08	3668	TRUE	1.09982177674003e-05	0.0066084170284728	24.3876203922655
CD8dim Natural Killer T %lymphocyte	ME/CFS	rs9916257	17	33797371	T	G	0.5684	0.1437	0.02463	5.79202e-09	3668	TRUE	8.94608540547703e-09	0.0101316233727072	37.5226971194874
CD4-CD8- Natural Killer T Absolute Count	ME/CFS	rs11124150	2	98905012	G	A	0.5968	-0.1283	0.02509	4.19498e-06	3652	TRUE	3.9402335370676e-07	0.0079219600201728	29.1460478998393
CD4-CD8- Natural Killer T Absolute Count	ME/CFS	rs12143791	1	178071170	G	A	0.3443	-0.1199	0.02601	1.726e-06	3652	TRUE	5.07831441757906e-06	0.0064909844426702	23.8468829620591
CD4-CD8- Natural Killer T Absolute Count	ME/CFS	rs13108209	4	4354607	A	G	0.7133	-0.1282	0.02676	3.32698e-07	3652	TRUE	1.93459520964368e-06	0.0067221153871928	24.7017693068019
CD4-CD8- Natural Killer T Absolute Count	ME/CFS	rs34613828	2	87022759	T	A	0.1952	0.2127	0.03071	5.12153e-12	3652	TRUE	7.73635709538455e-12	0.0142145382509568	52.6311927180769
CD4-CD8- Natural Killer T %T cell	ME/CFS	rs11124150	2	98905012	G	A	0.5966	-0.118	0.02536	8.92504e-06	3668	TRUE	3.94044659074557e-06	0.00670213471712	24.7358085944992
CD4-CD8- Natural Killer T %T cell	ME/CFS	rs13108209	4	4354607	A	G	0.7135	-0.1293	0.02706	3.67604e-06	3668	TRUE	2.0574704152479e-06	0.006835112218395	25.2299710762088
CD4-CD8- Natural Killer T %T cell	ME/CFS	rs250103	5	141986611	A	G	0.2779	-0.1271	0.02741	3.38899e-06	3668	TRUE	4.54035033177224e-06	0.0064834622804238	23.9234796982739
CD4-CD8- Natural Killer T %T cell	ME/CFS	rs3102960	2	8452497	T	C	0.7356	0.1238	0.02784	1.83101e-06	3668	TRUE	1.15293276864505e-05	0.0059617595548032	21.9868910859204
CD4-CD8- Natural Killer T %T cell	ME/CFS	rs9896155	17	33794697	G	A	0.6738	0.1336	0.02612	3.32598e-07	3668	TRUE	3.80572970569121e-07	0.0078461729213952	28.9915425862243
CD4-CD8- Natural Killer T %lymphocyte	ME/CFS	rs11124150	2	98905012	G	A	0.5966	-0.1185	0.02525	8.70202e-06	3668	TRUE	3.25098982170648e-06	0.00675905280318	24.9473077468158
CD4-CD8- Natural Killer T %lymphocyte	ME/CFS	rs11759822	6	99608776	T	G	0.2803	0.1268	0.02693	2.57602e-06	3668	TRUE	3.57931556587412e-06	0.0064869881292768	23.936574758241
CD4-CD8- Natural Killer T %lymphocyte	ME/CFS	rs8054431	16	27226437	T	G	0.3799	0.1122	0.0252	2.80001e-06	3668	TRUE	1.59365882317671e-05	0.0059312568919032	21.8737264565139
CD4-CD8- Natural Killer T %lymphocyte	ME/CFS	rs9916629	17	33796260	C	T	0.5123	0.1378	0.02431	1.54e-08	3668	TRUE	2.05479615051899e-08	0.0094886743567928	35.1187101968913
CD3- lymphocyte Absolute Count	ME/CFS	rs11822514	11	125133704	C	T	0.2976	-0.1251	0.02742	8.67002e-06	3653	TRUE	1.28415743553172e-05	0.0065427758926848	24.0449958030723
CD3- lymphocyte Absolute Count	ME/CFS	rs12616821	2	99282659	C	T	0.4655	0.1153	0.02515	5.26405e-06	3653	TRUE	5.20181020209804e-06	0.006615398418755	24.3136642025945
CD3- lymphocyte Absolute Count	ME/CFS	rs12915752	15	24590168	C	A	0.4387	-0.1186	0.02542	4.72498e-06	3653	TRUE	4.52252794785465e-06	0.0069272689655352	25.4678818608013
CD3- lymphocyte Absolute Count	ME/CFS	rs17617028	4	106064683	A	G	0.2836	0.133	0.02757	4.41499e-06	3653	TRUE	1.61471166976338e-06	0.00718778505312	26.4325950404883
CD3- lymphocyte Absolute Count	ME/CFS	rs184712	12	58141602	T	C	0.1046	-0.1885	0.041	3.176e-06	3653	TRUE	5.43636184300982e-06	0.00665581863518	24.4632165697637
CD3- lymphocyte Absolute Count	ME/CFS	rs3795066	19	1039626	T	C	0.4277	-0.1125	0.02526	1.10999e-06	3653	TRUE	1.15696202441071e-05	0.006195809221875	22.7619280326782
CD3- lymphocyte Absolute Count	ME/CFS	rs9894744	17	72932879	A	C	0.318	-0.1278	0.02618	1.45801e-06	3653	TRUE	1.85615366305537e-06	0.00708440201568	26.049698294352
CD3- lymphocyte %lymphocyte	ME/CFS	rs1874323	3	65771684	C	T	0.1374	0.157	0.03445	5.38704e-06	3669	TRUE	6.12212204812697e-06	0.00584286008952	21.5516914661993
CD3- lymphocyte %lymphocyte	ME/CFS	rs34147569	6	71753094	C	T	0.2254	-0.1298	0.02927	9.50495e-06	3669	TRUE	1.3509672969753e-05	0.0058831616962272	21.7012257602188
CD3- lymphocyte %lymphocyte	ME/CFS	rs6904670	6	31192797	G	A	0.6419	0.1345	0.02924	4.40504e-06	3669	TRUE	5.58866822172632e-06	0.008316608562395	30.7527622844345
CD3- lymphocyte %leukocyte	ME/CFS	rs11870294	17	77121593	C	A	0.2521	-0.1257	0.0283	9.1601e-06	3669	TRUE	1.5190841566078e-05	0.0059582254186782	21.9797730527929
CD3- lymphocyte %leukocyte	ME/CFS	rs1476462	17	2707605	A	G	0.1524	0.1577	0.03508	6.158e-06	3669	TRUE	1.10801773272459e-05	0.0064249432701792	23.7126192049261
CD3- lymphocyte %leukocyte	ME/CFS	rs1874323	3	65771684	C	T	0.1374	0.1702	0.0359	7.22404e-06	3669	TRUE	2.54538049297095e-06	0.0068666560423392	25.354125768162
CD3- lymphocyte %leukocyte	ME/CFS	rs4581669	15	24585534	A	C	0.4325	-0.1269	0.02569	2.197e-06	3669	TRUE	1.16308557823555e-06	0.007905060853875	29.218834818479
CD3- lymphocyte %leukocyte	ME/CFS	rs521446	9	136618314	A	G	0.4484	0.1122	0.02479	6.96498e-07	3669	TRUE	8.51596764723262e-06	0.0062273829163392	22.9789116359738
CD3- lymphocyte %leukocyte	ME/CFS	rs77650974	18	12394263	A	G	0.3227	-0.1324	0.02663	8.14104e-07	3669	TRUE	9.65807463066658e-07	0.0076627738215392	28.316373569695
B cell Absolute Count	ME/CFS	rs10052651	5	18686084	T	A	0.6789	-0.1161	0.02565	9.16896e-06	3653	TRUE	1.91596171164587e-05	0.0058767951066318	21.5830179083428
B cell Absolute Count	ME/CFS	rs11627066	14	66304049	T	C	0.4989	-0.1147	0.02444	8.16808e-06	3653	TRUE	3.20836424701132e-06	0.0065780131622622	24.1753518380121
B cell Absolute Count	ME/CFS	rs11666499	19	10372310	G	A	0.0884	0.1913	0.0422	9.87302e-06	3653	TRUE	6.89401455094317e-06	0.0058981595615072	21.6619461740099
B cell Absolute Count	ME/CFS	rs12865434	13	108970631	G	A	0.4777	0.1537	0.02404	8.78294e-06	3653	TRUE	3.23194610003414e-10	0.0117883493503998	43.5526776576838
B cell Absolute Count	ME/CFS	rs1897558	5	167552605	C	A	0.2447	-0.1305	0.02801	6.20197e-06	3653	TRUE	4.287416514182e-06	0.006295126665555	23.1291081212257
B cell Absolute Count	ME/CFS	rs1966302	17	2718946	C	T	0.5591	-0.1213	0.02419	5.95799e-06	3653	TRUE	8.4219712058729e-07	0.0072540607528622	26.6781003695516
B cell Absolute Count	ME/CFS	rs2033489	19	56768215	T	C	0.5761	0.1073	0.02416	4.74002e-06	3653	TRUE	1.54988960843301e-05	0.0056232932396382	20.6467
B cell Absolute Count	ME/CFS	rs2395904	8	130617819	G	T	0.2658	-0.1269	0.02725	8.12101e-06	3653	TRUE	3.60727832468829e-06	0.0062852505775992	23.0925925897275
B cell Absolute Count	ME/CFS	rs4933299	10	85456128	T	G	0.2278	-0.1282	0.02869	3.312e-06	3653	TRUE	9.17648686675204e-06	0.0057821527846368	21.2334146644383
B cell Absolute Count	ME/CFS	rs5756641	22	37746783	A	G	0.1993	-0.1362	0.02972	3.30499e-06	3653	TRUE	8.54067836131794e-06	0.0059205402509688	21.7446324278185
B cell Absolute Count	ME/CFS	rs6750281	2	99274418	G	A	0.4294	0.1112	0.02488	3.68697e-06	3653	TRUE	1.1290552794427e-05	0.0060594523909632	22.2579315559915
B cell Absolute Count	ME/CFS	rs7210666	17	74980293	C	T	0.2253	-0.129	0.02915	2.813e-06	3653	TRUE	1.09620116285175e-05	0.00580903728462	21.3327176785244
B cell Absolute Count	ME/CFS	rs7500855	16	87692225	T	C	0.5064	-0.1258	0.02435	5.52497e-07	3653	TRUE	3.80179927609705e-07	0.0079115235635712	29.1153190634297
B cell Absolute Count	ME/CFS	rs7834992	8	119556485	G	A	0.6731	0.1209	0.02608	2.509e-07	3653	TRUE	4.8051062124977e-06	0.0064324602114318	23.6369560109976
B cell Absolute Count	ME/CFS	rs9883798	3	16473863	A	C	0.3603	0.1124	0.02525	1.834e-10	3653	TRUE	1.28340658369485e-05	0.0058237568056032	21.3870893041443
B cell %CD3- lymphocyte	ME/CFS	rs2213306	8	28615433	A	G	0.251	0.1245	0.02736	5.51404e-06	3669	TRUE	6.35590635771164e-06	0.0058280629995	21.4967916753375
B cell %CD3- lymphocyte	ME/CFS	rs281407	19	49233335	A	G	0.3684	-0.1181	0.02511	2.63099e-06	3669	TRUE	3.5645593291101e-06	0.0064906999587168	23.9568937579402
B cell %CD3- lymphocyte	ME/CFS	rs7216096	17	33772954	A	G	0.1623	-0.1634	0.03224	1.03801e-06	3669	TRUE	6.18250556318143e-07	0.0072600754703352	26.8173930471592
B cell %CD3- lymphocyte	ME/CFS	rs73174907	22	43064030	A	T	0.1066	0.1856	0.03794	4.20097e-07	3669	TRUE	1.4629298653319e-06	0.0065612878675968	24.2191514349511
B cell %CD3- lymphocyte	ME/CFS	rs9520836	13	108957063	G	A	0.4999	0.1363	0.02361	8.45006e-09	3669	TRUE	1.3823194281711e-08	0.0092888446284462	34.3815582047601
B cell %CD3- lymphocyte	ME/CFS	rs9916257	17	33797371	T	G	0.5685	0.1693	0.0237	1.08393e-12	3669	TRUE	1.84248925556275e-12	0.014062261862595	52.3017957985389
B cell %lymphocyte	ME/CFS	rs11627066	14	66304049	T	C	0.4981	-0.1185	0.02483	8.22792e-06	3669	TRUE	2.18312538649049e-06	0.007021023614955	25.9281356487214
B cell %lymphocyte	ME/CFS	rs1408899	13	108634581	A	G	0.7602	0.1297	0.02886	6.41106e-06	3669	TRUE	8.66323223101352e-06	0.0061331980915128	22.6292269330154
B cell %lymphocyte	ME/CFS	rs1557987	7	26591929	G	A	0.8198	0.1431	0.03213	8.64192e-06	3669	TRUE	9.828711340457e-06	0.0060502311019512	22.3212461485372
B cell %lymphocyte	ME/CFS	rs1572133	10	85432638	A	G	0.1907	-0.1398	0.03093	7.21107e-06	3669	TRUE	8.5727078706995e-06	0.0060326005855608	22.2558067400235
B cell %lymphocyte	ME/CFS	rs2223650	20	9831513	T	G	0.3532	-0.1173	0.0253	3.69999e-06	3669	TRUE	6.48431368139924e-06	0.0062866129965408	23.1988520632005
B cell %lymphocyte	ME/CFS	rs2395904	8	130617819	G	T	0.2655	-0.1413	0.02766	2.60898e-06	3669	TRUE	3.75372459712828e-07	0.007787008430955	28.7790627203503
B cell %lymphocyte	ME/CFS	rs4748742	10	7177305	T	C	0.494	0.1147	0.02437	1.89601e-06	3669	TRUE	3.07514777840078e-06	0.00657709776152	24.2778955841951
B cell %lymphocyte	ME/CFS	rs55658072	19	14873284	G	A	0.6307	0.1135	0.02541	9.46695e-07	3669	TRUE	9.0933150523134e-06	0.006001003186395	22.1385320861013
B cell %lymphocyte	ME/CFS	rs5754162	22	32991307	A	T	0.3906	0.1356	0.02545	3.44199e-07	3669	TRUE	1.38003483308864e-07	0.0087535469121408	32.382720187121
B cell %lymphocyte	ME/CFS	rs66777340	17	2716327	T	C	0.4842	-0.1493	0.02419	1.692e-07	3669	TRUE	1.08160982203851e-09	0.0111341158041528	41.2885137472718
B cell %lymphocyte	ME/CFS	rs7990182	13	110384132	G	T	0.4293	-0.1288	0.02457	1.041e-07	3669	TRUE	1.99185841764827e-07	0.0081288757001088	30.052883345444
B cell %lymphocyte	ME/CFS	rs9368867	6	11760807	A	C	0.3104	-0.1301	0.02649	7.62904e-10	3669	TRUE	1.26869572116561e-06	0.0072460871687168	26.7653456755504
Natural Killer Absolute Count	ME/CFS	rs1257331	14	99784255	T	C	0.3785	0.1177	0.02464	6.55104e-06	3653	TRUE	2.52526947351961e-06	0.006517633539395	23.9519903479583
Natural Killer Absolute Count	ME/CFS	rs150434441	19	10409323	G	A	0.4531	-0.1121	0.0246	6.86104e-06	3653	TRUE	7.37022361277899e-06	0.0062279225977998	22.8806442861691
Natural Killer Absolute Count	ME/CFS	rs184712	12	58141602	T	C	0.1046	-0.188	0.03968	5.30103e-06	3653	TRUE	2.77834550856321e-06	0.00662055608192	24.332746568373
Natural Killer Absolute Count	ME/CFS	rs2922076	8	99861962	A	G	0.3596	0.1148	0.02548	4.75905e-06	3653	TRUE	8.58175200796968e-06	0.0060699453097472	22.2967101370059
Natural Killer Absolute Count	ME/CFS	rs34341378	13	74994547	T	A	0.1693	0.1561	0.0322	1.82898e-06	3653	TRUE	2.35264016341608e-06	0.0068538874800942	25.1962353518475
Natural Killer Absolute Count	ME/CFS	rs3789102	2	111724375	T	C	0.4744	0.1119	0.02443	2.227e-06	3653	TRUE	1.31731888533875e-05	0.0062443926753408	22.941533602055
Natural Killer Absolute Count	ME/CFS	rs597808	12	111973358	G	A	0.5363	-0.1204	0.02575	1.30401e-06	3653	TRUE	4.27143365518596e-06	0.0072098771098592	26.5144270890463
Natural Killer Absolute Count	ME/CFS	rs6607353	17	35252013	A	G	0.2453	-0.1246	0.0276	3.05e-06	3653	TRUE	9.45960198391695e-06	0.0057482808464312	21.1083098636098
Natural Killer Absolute Count	ME/CFS	rs7216096	17	33772954	A	G	0.1622	0.2022	0.03265	6.55104e-10	3653	TRUE	1.05462676528223e-09	0.0111117766680288	41.0249567724441
Natural Killer Absolute Count	ME/CFS	rs9916257	17	33797371	T	G	0.5686	-0.2005	0.02398	8.82064e-17	3653	TRUE	1.59819693357036e-16	0.01972176346302	73.4527766910897
Natural Killer %CD3- lymphocyte	ME/CFS	rs2213306	8	28615433	A	G	0.251	-0.1235	0.02747	7.10101e-06	3669	TRUE	8.19829478531086e-06	0.0057348154955	21.1508647287884
Natural Killer %CD3- lymphocyte	ME/CFS	rs281407	19	49233335	A	G	0.3684	0.1175	0.02521	3.24101e-06	3669	TRUE	4.36664904946726e-06	0.00642492	23.712518880925
Natural Killer %CD3- lymphocyte	ME/CFS	rs7218011	17	33773022	G	A	0.1634	0.1822	0.03225	3.22998e-07	3669	TRUE	2.7017062082591e-08	0.0090760452692192	33.5866923423695
Natural Killer %CD3- lymphocyte	ME/CFS	rs73174907	22	43064030	A	T	0.1066	-0.1949	0.03808	1.741e-08	3669	TRUE	4.63627228431694e-07	0.0072353047244088	26.7252275898488
Natural Killer %CD3- lymphocyte	ME/CFS	rs9916257	17	33797371	T	G	0.5685	-0.1909	0.02375	1.21088e-15	3669	TRUE	2.19531827832787e-15	0.017879407449555	66.757369323921
Natural Killer %lymphocyte	ME/CFS	rs10512469	17	33770802	T	C	0.1639	0.249	0.03122	8.94891e-06	3669	TRUE	4.13176761757854e-15	0.01699283603358	63.3899039796484
Natural Killer %lymphocyte	ME/CFS	rs10948071	6	43280713	T	C	0.5327	0.1124	0.0236	8.16695e-06	3669	TRUE	5.52684678758427e-06	0.0062898616935392	23.2109162834112
Natural Killer %lymphocyte	ME/CFS	rs2426800	20	58174503	T	C	0.5067	0.1023	0.02301	2.19801e-06	3669	TRUE	1.15792284763931e-05	0.0052317054262638	19.2855601678882
Natural Killer %lymphocyte	ME/CFS	rs2546701	5	168938336	G	A	0.4158	0.105	0.0235	1.97201e-06	3669	TRUE	1.82921863421205e-05	0.00535617	19.7468555804902
Natural Killer %lymphocyte	ME/CFS	rs281407	19	49233335	A	G	0.3684	0.1157	0.0244	6.25403e-07	3669	TRUE	2.96103576778157e-06	0.0062295755394912	22.9870530869497
Natural Killer %lymphocyte	ME/CFS	rs73174907	22	43064030	A	T	0.1066	-0.1857	0.03721	1.97606e-15	3669	TRUE	8.91611786163771e-07	0.0065683601256312	24.2454292916779
Natural Killer %lymphocyte	ME/CFS	rs9916257	17	33797371	T	G	0.5685	-0.2323	0.02306	1.51391e-23	3669	TRUE	2.933732067569e-23	0.026475226504995	99.7248947710675
HLA DR+ Natural Killer Absolute Count	ME/CFS	rs1862176	5	139730444	A	G	0.6793	-0.1305	0.02693	9.34501e-06	3580	TRUE	1.89009808223948e-06	0.007420131356355	26.7477014512873
HLA DR+ Natural Killer Absolute Count	ME/CFS	rs2880640	1	162879819	C	T	0.3411	-0.118	0.02606	6.21799e-06	3580	TRUE	1.21854237771195e-05	0.00625885999992	22.5352460296773
HLA DR+ Natural Killer Absolute Count	ME/CFS	rs370476	3	5258431	A	G	0.8018	0.1342	0.03023	3.23698e-06	3580	TRUE	1.02714404458933e-05	0.0057240672751328	20.5986206005175
HLA DR+ Natural Killer Absolute Count	ME/CFS	rs4076588	17	70686441	A	C	0.6053	0.117	0.02509	1.67598e-06	3580	TRUE	3.56469127704645e-06	0.00654093027198	23.5575367181978
HLA DR+ Natural Killer Absolute Count	ME/CFS	rs6750412	2	155323352	C	T	0.2398	-0.1378	0.02874	1.31601e-06	3580	TRUE	4.18112016465004e-06	0.0069231776341728	24.9438200723057
HLA DR+ Natural Killer %Natural Killer	ME/CFS	rs12462814	19	29496714	C	T	0.4573	-0.112	0.02511	8.44209e-06	3596	TRUE	1.2598572554829e-05	0.00622625730048	22.5173676627227
HLA DR+ Natural Killer %Natural Killer	ME/CFS	rs1862176	5	139730444	A	G	0.6792	-0.14	0.02753	3.26498e-06	3596	TRUE	5.66370670349316e-07	0.00854118	30.9614647190552
HLA DR+ Natural Killer %Natural Killer	ME/CFS	rs3135080	4	2399058	G	A	0.642	-0.1222	0.02602	4.26e-06	3596	TRUE	3.09122162302715e-06	0.00686420842848	24.8404752918227
HLA DR+ Natural Killer %Natural Killer	ME/CFS	rs4656984	1	161078909	C	T	0.6023	0.1389	0.02628	2.76802e-06	3596	TRUE	1.90154199866737e-07	0.0092427869246382	33.5284727365623
HLA DR+ Natural Killer %Natural Killer	ME/CFS	rs6833916	4	24948155	T	G	0.2045	0.1416	0.03037	3.87097e-07	3596	TRUE	4.44068012722889e-06	0.00652364017632	23.5999201811458
HLA DR+ Natural Killer %Natural Killer	ME/CFS	rs7180804	15	80259074	A	G	0.2162	-0.2525	0.03019	1.32099e-07	3596	TRUE	2.81156224869149e-16	0.0216079571195	79.3741102583438
HLA DR+ Natural Killer %Natural Killer	ME/CFS	rs72770017	16	10973612	A	G	0.7729	-0.1367	0.02968	4.96604e-08	3596	TRUE	5.82998439039526e-06	0.0065600547850302	23.7325235520873
HLA DR+ Natural Killer %Natural Killer	ME/CFS	rs865239	1	156896164	G	A	0.5004	-0.1371	0.02509	6.72094e-09	3596	TRUE	1.00494609234942e-07	0.0093981989851488	34.0975830227856
HLA DR+ Natural Killer %Natural Killer	ME/CFS	rs9916257	17	33797371	T	G	0.5698	0.1457	0.02506	8.73575e-17	3596	TRUE	1.00297221581686e-08	0.0104073928951608	37.7975439556262
HLA DR+ Natural Killer %CD3- lymphocyte	ME/CFS	rs1609454	19	9110431	G	A	0.3407	-0.1188	0.02587	8.685e-06	3596	TRUE	7.97681041538646e-06	0.0063404208619488	22.932876667491
HLA DR+ Natural Killer %CD3- lymphocyte	ME/CFS	rs1862176	5	139730444	A	G	0.6792	-0.1461	0.02698	7.39401e-06	3596	TRUE	9.84643775882978e-08	0.0093017029110912	33.7441987744344
HLA DR+ Natural Killer %CD3- lymphocyte	ME/CFS	rs2880640	1	162879819	C	T	0.3411	-0.1254	0.02609	4.83905e-06	3596	TRUE	3.31333402898292e-06	0.0070684842657528	25.5849794759812
HLA DR+ Natural Killer %CD3- lymphocyte	ME/CFS	rs28816203	16	53157625	A	G	0.4053	0.1225	0.02549	4.49697e-06	3596	TRUE	1.83622044523169e-06	0.007233970198875	26.188334526278
HLA DR+ Natural Killer %CD3- lymphocyte	ME/CFS	rs3135080	4	2399058	G	A	0.642	-0.1168	0.02552	2.35001e-06	3596	TRUE	5.46980340671498e-06	0.00627095574528	22.6800404786793
HLA DR+ Natural Killer %CD3- lymphocyte	ME/CFS	rs4076588	17	70686441	A	C	0.605	0.1116	0.02505	1.588e-06	3596	TRUE	9.4885648206596e-06	0.00595266	21.5219619418619
HLA DR+ Natural Killer %CD3- lymphocyte	ME/CFS	rs436053	15	67252716	A	G	0.2771	-0.1228	0.02737	1.61002e-06	3596	TRUE	9.06583878553323e-06	0.0060414540934112	21.844961342845
HLA DR+ Natural Killer %CD3- lymphocyte	ME/CFS	rs62028061	16	10961519	C	T	0.6379	-0.1225	0.0259	6.49905e-08	3596	TRUE	2.66601001538384e-06	0.006932394994875	25.0889541517691
Granulocyte Absolute Count	ME/CFS	rs11158220	14	59282769	A	G	0.1377	-0.1644	0.03658	7.808e-06	3653	TRUE	9.23023559406037e-06	0.0064183877222112	23.5849106748983
Granulocyte Absolute Count	ME/CFS	rs12450800	17	38144116	T	C	0.4885	-0.1161	0.02615	9.9731e-06	3653	TRUE	1.20750423400838e-05	0.006736039748955	24.760065911602
Granulocyte Absolute Count	ME/CFS	rs1563320	5	97763960	C	T	0.4454	-0.1142	0.0249	7.16094e-06	3653	TRUE	5.32272300045488e-06	0.0064430615689952	23.6761647757694
Granulocyte Absolute Count	ME/CFS	rs1890595	9	35679591	T	C	0.3804	0.1203	0.0261	4.68296e-06	3653	TRUE	5.35272681146671e-06	0.0068220228182112	25.0782899757454
Granulocyte Absolute Count	ME/CFS	rs35566998	20	60651297	A	G	0.3408	-0.1259	0.02634	9.34997e-06	3653	TRUE	2.1607958078222e-06	0.0071219388536832	26.1887131686411
Granulocyte Absolute Count	ME/CFS	rs481252	11	134188542	C	T	0.4511	0.1104	0.02465	4.19604e-06	3653	TRUE	1.12617568705173e-05	0.0060357910998528	22.1704897502767
Granulocyte Absolute Count	ME/CFS	rs77650974	18	12394263	A	G	0.3221	0.1262	0.02662	2.23501e-06	3653	TRUE	3.02260419616584e-06	0.0069551269940792	25.5710183352729
Granulocyte Absolute Count	ME/CFS	rs7805092	7	2768935	T	G	0.5125	-0.1104	0.02497	1.83e-06	3653	TRUE	1.94935020214114e-05	0.00609027	22.3718306672038
Granulocyte Absolute Count	ME/CFS	rs9852120	3	23767055	T	C	0.4094	0.1222	0.02498	1.046e-06	3653	TRUE	2.1594512874351e-06	0.0072212717469152	26.5566358320142
Granulocyte %leukocyte	ME/CFS	rs1116294	2	49764298	T	C	0.6167	-0.1155	0.02597	7.87209e-06	3669	TRUE	1.24057627297729e-05	0.006306766205355	23.2736934181602
Granulocyte %leukocyte	ME/CFS	rs11998531	8	120860297	G	C	0.1924	0.1563	0.03204	9.0209e-06	3669	TRUE	2.34144468717601e-06	0.0075918799094112	28.0523940344922
Granulocyte %leukocyte	ME/CFS	rs2837766	21	42028282	T	C	0.2978	-0.1218	0.02721	6.09902e-06	3669	TRUE	1.07098541637402e-05	0.0062045471724768	22.8941221422766
Granulocyte %leukocyte	ME/CFS	rs4588497	4	44447116	T	C	0.8639	-0.1646	0.03635	3.61601e-06	3669	TRUE	7.23244092447996e-06	0.0063710535675128	23.5124525266201
Granulocyte %leukocyte	ME/CFS	rs481252	11	134188542	C	T	0.4516	0.1239	0.02455	3.44199e-06	3669	TRUE	7.22197981627837e-07	0.0076036827390048	28.0963402614055
Granulocyte %leukocyte	ME/CFS	rs6701133	1	62836414	C	T	0.4869	0.124	0.0248	1.12001e-06	3669	TRUE	1.00463065064624e-06	0.00768272264928	28.3906615332997
Granulocyte %leukocyte	ME/CFS	rs7219272	17	9142206	A	G	0.6727	-0.1211	0.02611	4.71998e-07	3669	TRUE	6.57462314840397e-06	0.0064578167176782	23.8347342490207
Granulocyte %leukocyte	ME/CFS	rs77650974	18	12394263	A	G	0.3227	0.1512	0.0265	5.99998e-07	3669	TRUE	1.83915495756002e-08	0.0099934080075648	37.0157405618771
Granulocyte %leukocyte	ME/CFS	rs79855296	14	100617766	T	C	0.3993	-0.1175	0.02528	1.25101e-08	3669	TRUE	4.54577416625097e-06	0.006623120719875	24.4489117739299
CD28- CD4-CD8- T cell %CD4-CD8- T cell	ME/CFS	rs10174322	2	7659940	G	A	0.2719	-0.1507	0.028	5.91303e-06	3440	TRUE	1.04387571623445e-07	0.0089920091247822	31.1950333959454
CD28- CD4-CD8- T cell %CD4-CD8- T cell	ME/CFS	rs11128263	3	72391950	T	G	0.524	-0.117	0.02521	5.13795e-06	3440	TRUE	4.98447804352866e-06	0.00682873	23.6385962730937
CD28- CD4-CD8- T cell %CD4-CD8- T cell	ME/CFS	rs11930576	4	169595404	C	T	0.2746	-0.1344	0.02812	5.77404e-06	3440	TRUE	4.42887929251697e-06	0.0071962562101248	24.9200599868461
CD28- CD4-CD8- T cell %CD4-CD8- T cell	ME/CFS	rs1675243	18	3668971	G	A	0.4555	-0.1144	0.0252	7.83105e-06	3440	TRUE	7.7101117159843e-06	0.00649184751072	22.4648098618357
CD28- CD4-CD8- T cell %CD4-CD8- T cell	ME/CFS	rs1875167	10	2967899	C	T	0.7741	-0.151	0.02983	7.44492e-06	3440	TRUE	5.12009808543802e-07	0.00797438480238	27.6363175814981
CD28- CD4-CD8- T cell %CD4-CD8- T cell	ME/CFS	rs35409720	11	277365	A	G	0.2651	-0.1292	0.02879	4.11898e-06	3440	TRUE	1.39578068053892e-05	0.0065041866863072	22.5077886870406
CD28- CD4-CD8- T cell %CD4-CD8- T cell	ME/CFS	rs4391487	9	94905724	C	T	0.0922	0.1939	0.04275	3.58204e-06	3440	TRUE	9.74191461114513e-06	0.0062937097906872	21.7748186497087
CD28- CD4-CD8- T cell %CD4-CD8- T cell	ME/CFS	rs61894112	11	99376355	A	C	0.1461	-0.1613	0.03532	1.834e-06	3440	TRUE	1.09257279384675e-05	0.0064916629044702	22.4641668642812
CD28- CD4-CD8- T cell %CD4-CD8- T cell	ME/CFS	rs6734907	2	106914029	T	C	0.433	0.115	0.02569	4.37905e-07	3440	TRUE	1.14635442256542e-05	0.00649377	22.4714919453404
CD28- CD4-CD8- T cell %CD4-CD8- T cell	ME/CFS	rs9914549	17	80624957	G	A	0.1759	-0.1505	0.03264	7.75408e-08	3440	TRUE	7.26040086526686e-06	0.006566723786595	22.7256293088615
CD28- CD4-CD8- T cell Absolute Count	ME/CFS	rs10757255	9	21776631	A	G	0.467	-0.1252	0.02547	8.50903e-06	3408	TRUE	1.16611471636603e-06	0.00780337976288	26.7873432848597
CD28- CD4-CD8- T cell Absolute Count	ME/CFS	rs10948242	6	45553259	A	T	0.3628	0.1241	0.02667	9.38102e-06	3408	TRUE	9.65560529031527e-06	0.0071206002333792	24.4266971402471
CD28- CD4-CD8- T cell Absolute Count	ME/CFS	rs11128263	3	72391950	T	G	0.5246	-0.1189	0.02529	8.71004e-06	3408	TRUE	3.73122899752885e-06	0.0070514944519928	24.1879513079405
CD28- CD4-CD8- T cell Absolute Count	ME/CFS	rs115364254	1	222677137	G	T	0.1476	0.1657	0.03605	6.31001e-06	3408	TRUE	6.92087386849656e-06	0.0069088348448352	23.6951976889574
CD28- CD4-CD8- T cell Absolute Count	ME/CFS	rs11856833	15	86807884	C	A	0.1963	-0.1432	0.03166	4.44201e-06	3408	TRUE	7.26416572338474e-06	0.0064703876335488	22.1816642458954
CD28- CD4-CD8- T cell Absolute Count	ME/CFS	rs12453786	17	33272507	G	C	0.2017	-0.1497	0.03162	2.683e-06	3408	TRUE	3.08811566336788e-06	0.0072168158532798	24.7591570735533
CD28- CD4-CD8- T cell Absolute Count	ME/CFS	rs2388191	8	103637374	C	T	0.4156	-0.125	0.02552	3.40502e-06	3408	TRUE	1.3676763008724e-06	0.0075899	26.0488907153963
CD28- CD4-CD8- T cell Absolute Count	ME/CFS	rs35765554	14	51318805	A	G	0.2211	0.1361	0.03056	2.298e-06	3408	TRUE	1.51380999432378e-05	0.0063799414405518	21.8696073608093
CD28- CD4-CD8- T cell Absolute Count	ME/CFS	rs36037322	10	96943194	C	T	0.2656	-0.1518	0.02968	1.012e-06	3408	TRUE	7.95498258350429e-07	0.0089894739382272	30.8958859955573
CD28- CD4-CD8- T cell Absolute Count	ME/CFS	rs61894112	11	99376355	A	C	0.1455	-0.1585	0.03555	9.26403e-07	3408	TRUE	1.77708272736282e-05	0.006246886123875	21.4106
CD28- CD4-CD8- T cell Absolute Count	ME/CFS	rs6710361	2	87047145	A	G	0.1991	0.1921	0.03166	3.34603e-07	3408	TRUE	1.99404093551912e-09	0.0117688568152958	40.562095810621
CD28- CD4-CD8- T cell Absolute Count	ME/CFS	rs7789422	7	132432591	C	A	0.4062	-0.1141	0.02572	1.44601e-09	3408	TRUE	1.18720841473954e-05	0.0062803145626872	21.525941081764
CD28- CD4-CD8- T cell Absolute Count	ME/CFS	rs9896155	17	33794697	G	A	0.6743	0.1857	0.02686	5.64417e-12	3408	TRUE	6.78567114454884e-12	0.0151469335927998	52.3839114450656
CD28+ CD4-CD8- T cell %T cell	ME/CFS	rs1979672	3	46274109	G	A	0.3344	0.1142	0.02566	9.9211e-06	3440	TRUE	1.19683647895161e-05	0.0058055288225792	20.0759596544421
CD28+ CD4-CD8- T cell %T cell	ME/CFS	rs3111416	2	8452313	A	G	0.3994	0.1109	0.023	3.99301e-06	3440	TRUE	1.63801614505898e-06	0.0059004682304568	20.4062160055551
CD28+ CD4-CD8- T cell %T cell	ME/CFS	rs34546581	2	87021659	A	G	0.1927	0.1659	0.02878	8.81495e-06	3440	TRUE	1.23553505133583e-08	0.0085632660033102	29.6947929301546
CD28+ CD4-CD8- T cell %T cell	ME/CFS	rs34825674	19	56583279	G	A	0.2718	-0.1115	0.02519	1.50598e-06	3440	TRUE	1.44290209880335e-05	0.00492130019502	17.0031074665699
CD28+ CD4-CD8- T cell %T cell	ME/CFS	rs35662273	6	7668809	A	G	0.1836	0.1352	0.02927	3.36698e-07	3440	TRUE	5.33871443991564e-06	0.0054797286316032	18.9431101384491
CD28+ CD4-CD8- T cell %T cell	ME/CFS	rs75679242	11	44090370	A	C	0.1147	-0.1806	0.03532	8.92401e-09	3440	TRUE	3.99258199839165e-07	0.0066239854487352	22.9251176182656
CD28+ CD4-CD8- T cell %CD4-CD8- T cell	ME/CFS	rs10174322	2	7659940	G	A	0.2719	0.1507	0.028	5.91303e-06	3440	TRUE	1.04387571623445e-07	0.0089920091247822	31.1950333959454
CD28+ CD4-CD8- T cell %CD4-CD8- T cell	ME/CFS	rs11128263	3	72391950	T	G	0.524	0.117	0.02521	5.13795e-06	3440	TRUE	4.98447804352866e-06	0.00682873	23.6385962730937
CD28+ CD4-CD8- T cell %CD4-CD8- T cell	ME/CFS	rs11930576	4	169595404	C	T	0.2746	0.1344	0.02812	5.77404e-06	3440	TRUE	4.42887929251697e-06	0.0071962562101248	24.9200599868461
CD28+ CD4-CD8- T cell %CD4-CD8- T cell	ME/CFS	rs1675243	18	3668971	G	A	0.4555	0.1144	0.0252	7.83105e-06	3440	TRUE	7.7101117159843e-06	0.00649184751072	22.4648098618357
CD28+ CD4-CD8- T cell %CD4-CD8- T cell	ME/CFS	rs1875167	10	2967899	C	T	0.7741	0.151	0.02983	7.44492e-06	3440	TRUE	5.12009808543802e-07	0.00797438480238	27.6363175814981
CD28+ CD4-CD8- T cell %CD4-CD8- T cell	ME/CFS	rs35409720	11	277365	A	G	0.2651	0.1292	0.02879	4.11898e-06	3440	TRUE	1.39578068053892e-05	0.0065041866863072	22.5077886870406
CD28+ CD4-CD8- T cell %CD4-CD8- T cell	ME/CFS	rs4391487	9	94905724	C	T	0.0922	-0.1939	0.04275	3.58204e-06	3440	TRUE	9.74191461114513e-06	0.0062937097906872	21.7748186497087
CD28+ CD4-CD8- T cell %CD4-CD8- T cell	ME/CFS	rs61894112	11	99376355	A	C	0.1461	0.1613	0.03532	1.834e-06	3440	TRUE	1.09257279384675e-05	0.0064916629044702	22.4641668642812
CD28+ CD4-CD8- T cell %CD4-CD8- T cell	ME/CFS	rs6734907	2	106914029	T	C	0.433	-0.115	0.02569	4.37905e-07	3440	TRUE	1.14635442256542e-05	0.00649377	22.4714919453404
CD28+ CD4-CD8- T cell %CD4-CD8- T cell	ME/CFS	rs9914549	17	80624957	G	A	0.1759	0.1505	0.03264	7.75408e-08	3440	TRUE	7.26040086526686e-06	0.006566723786595	22.7256293088615
CD28+ CD4-CD8- T cell Absolute Count	ME/CFS	rs35723887	2	87021043	C	T	0.191	0.1447	0.02756	8.73193e-06	3408	TRUE	2.15618451676315e-07	0.00647066545742	22.1826228795945
CD28+ CD4-CD8- T cell Absolute Count	ME/CFS	rs3757248	6	90657536	T	C	0.3718	0.1053	0.02247	2.87098e-06	3408	TRUE	3.28351071243616e-06	0.0051795741594168	17.7334814693488
CD28+ CD4-CD8- T cell Absolute Count	ME/CFS	rs7128994	11	71242209	G	A	0.4303	-0.09693	0.02177	1.622e-07	3408	TRUE	1.3819208231517e-05	0.00460642481049512	15.7620897860019
CD39+ CD4+ T cell %T cell	ME/CFS	rs10762791	10	80308802	G	T	0.5113	-0.1294	0.02464	5.99598e-06	3440	TRUE	3.03066597716632e-07	0.0083679038253432	29.0116197957986
CD39+ CD4+ T cell %T cell	ME/CFS	rs10882701	10	97741071	C	A	0.5141	-0.3969	0.02378	6.60207e-06	3440	TRUE	3.1476929856458e-60	0.0787021680764718	293.692272434838
CD39+ CD4+ T cell %T cell	ME/CFS	rs118130438	17	35962041	T	C	0.2365	0.1314	0.02886	6.36796e-06	3440	TRUE	6.71562489893012e-06	0.00623535109758	21.5716438466156
CD39+ CD4+ T cell %T cell	ME/CFS	rs12778797	10	96998688	C	T	0.3836	0.2592	0.02544	5.48605e-06	3440	TRUE	1.94619162768556e-23	0.0317717560000512	112.815648381542
CD39+ CD4+ T cell %T cell	ME/CFS	rs1410600	10	97070694	T	C	0.4068	-0.2419	0.0251	4.73097e-06	3440	TRUE	3.29515357082841e-21	0.0282412437355872	99.9151233133113
CD39+ CD4+ T cell %T cell	ME/CFS	rs1999472	9	16186705	G	A	0.5305	0.1112	0.0246	1.601e-06	3440	TRUE	2.19195392072016e-05	0.00615971409888	21.3083504184458
CD39+ CD4+ T cell %T cell	ME/CFS	rs2286306	20	52558849	G	A	0.2262	0.1288	0.02841	8.36103e-07	3440	TRUE	9.94029964736619e-06	0.0058074174832128	20.0825289369411
CD39+ CD4+ T cell %T cell	ME/CFS	rs2907958	7	156739135	A	G	0.6099	-0.1194	0.02484	1.595e-07	3440	TRUE	2.49167480623953e-06	0.0067838030827128	23.4820123461084
CD39+ CD4+ T cell %T cell	ME/CFS	rs6569455	6	126445961	G	A	0.2307	-0.1429	0.02896	1.05609e-21	3440	TRUE	1.01975114449022e-06	0.0072483270399582	25.1016936481953
CD39+ CD4+ T cell %T cell	ME/CFS	rs6686124	1	168745427	G	A	0.1272	0.1713	0.03736	4.74898e-24	3440	TRUE	5.44675783411761e-06	0.0065154823175808	22.5471336585069
CD39+ CD4+ T cell %T cell	ME/CFS	rs7753111	6	7730944	G	A	0.3177	0.118	0.02615	3.17322e-60	3440	TRUE	1.1434559783864e-05	0.00603651934008	20.8795935615423
CD39+ CD4+ T cell %CD4+ T cell	ME/CFS	rs10184974	2	5560128	T	C	0.2904	-0.1215	0.0264	4.31797e-06	3440	TRUE	6.70958860337303e-06	0.00608404994208	21.0450025474006
CD39+ CD4+ T cell %CD4+ T cell	ME/CFS	rs10762791	10	80308802	G	T	0.5113	-0.1212	0.02466	4.10601e-06	3440	TRUE	1.69044580222414e-06	0.0073409686108128	25.4248934285668
CD39+ CD4+ T cell %CD4+ T cell	ME/CFS	rs10882701	10	97741071	C	A	0.5141	-0.3997	0.02377	9.26296e-07	3440	TRUE	4.38337442387846e-61	0.0798165211930142	298.211396076523
CD39+ CD4+ T cell %CD4+ T cell	ME/CFS	rs12778797	10	96998688	C	T	0.3836	0.2506	0.02546	2.17721e-22	3440	TRUE	5.62256644337234e-22	0.0296984208687488	105.228284837149
CD39+ CD4+ T cell %CD4+ T cell	ME/CFS	rs1410600	10	97070694	T	C	0.4068	-0.2459	0.02509	1.45613e-22	3440	TRUE	7.02131954958202e-22	0.0291829465526112	103.34693842841
CD39+ CD4+ T cell %CD4+ T cell	ME/CFS	rs2907958	7	156739135	A	G	0.6099	-0.1147	0.02485	4.54255e-61	3440	TRUE	6.21073925226189e-06	0.0062602462268382	21.6583128994784
CD39+ CD4+ T cell Absolute Count	ME/CFS	rs10800381	1	168744353	T	C	0.1643	0.1562	0.03519	4.96398e-06	3408	TRUE	1.33858160505921e-05	0.0067000804948088	22.9744045249563
CD39+ CD4+ T cell Absolute Count	ME/CFS	rs10882324	10	82674931	T	C	0.3498	-0.1207	0.0264	9.37001e-06	3408	TRUE	8.16864392465318e-06	0.0066269135657208	22.7218432964243
CD39+ CD4+ T cell Absolute Count	ME/CFS	rs10882701	10	97741071	C	A	0.5139	-0.4118	0.0249	3.18002e-06	3408	TRUE	3.49698569878814e-59	0.0847240911900792	315.282257312574
CD39+ CD4+ T cell Absolute Count	ME/CFS	rs11718018	3	60364770	C	T	0.4134	-0.1208	0.02589	2.07802e-06	3408	TRUE	3.96861259605664e-06	0.0070774432415232	24.2775949811478
CD39+ CD4+ T cell Absolute Count	ME/CFS	rs12778797	10	96998688	C	T	0.3841	0.2544	0.02672	3.35699e-06	3408	TRUE	1.16014345497342e-20	0.0306209542675968	107.589462238309
CD39+ CD4+ T cell Absolute Count	ME/CFS	rs1410600	10	97070694	T	C	0.4073	-0.2402	0.02632	4.98896e-06	3408	TRUE	3.54150732400097e-19	0.0278564223928568	97.5977
CD39+ CD4+ T cell Absolute Count	ME/CFS	rs149951966	17	41137136	C	T	0.1034	0.1983	0.04337	7.47997e-07	3408	TRUE	7.62076444099918e-06	0.0072911275763832	25.0159751917317
CD39+ CD4+ T cell Absolute Count	ME/CFS	rs2251521	10	109471331	T	C	0.1021	-0.199	0.04274	7.07995e-07	3408	TRUE	5.21724434859561e-06	0.00726089007918	24.9114710627846
CD39+ CD4+ T cell Absolute Count	ME/CFS	rs4321083	13	84031916	A	G	0.2139	0.156	0.03139	1.19812e-19	3408	TRUE	9.88961193147293e-07	0.00818404056288	28.1048534175523
CD39+ CD4+ T cell Absolute Count	ME/CFS	rs8076447	17	75229883	A	G	0.2515	0.1441	0.02906	3.11674e-21	3408	TRUE	1.11164615633396e-06	0.007817857523355	26.8374339595352
CD39+ CD4+ T cell Absolute Count	ME/CFS	rs821702	10	108095070	G	A	0.7525	-0.1393	0.0293	3.85301e-59	3408	TRUE	3.18760624886128e-06	0.007227929968875	24.7975645338375
CD28- CD8dim T cell %T cell	ME/CFS	rs11544989	8	145057868	G	A	0.6156	0.1185	0.02626	6.61394e-06	3440	TRUE	8.82799185714178e-06	0.00664582171608	23.0011969138288
CD28- CD8dim T cell %T cell	ME/CFS	rs12360943	11	81817326	C	G	0.3923	-0.1262	0.02644	4.39805e-06	3440	TRUE	2.87312167532697e-06	0.0075937492075448	26.3070791368876
CD28- CD8dim T cell %T cell	ME/CFS	rs12986962	2	111808558	G	A	0.2827	-0.1604	0.02829	4.67595e-06	3440	TRUE	2.39277262747857e-08	0.0104343491035872	36.2515535837733
CD28- CD8dim T cell %T cell	ME/CFS	rs13054887	22	43169818	C	T	0.3499	-0.1247	0.02667	3.01203e-06	3440	TRUE	4.0880821760774e-06	0.0070743576335982	24.4949274210965
CD28- CD8dim T cell %T cell	ME/CFS	rs1561856	3	137321623	T	C	0.2692	0.1339	0.02919	3.07397e-06	3440	TRUE	5.75510446137088e-06	0.0070544757340512	24.4255973575163
CD28- CD8dim T cell %T cell	ME/CFS	rs2274015	13	78180771	T	C	0.5308	0.1183	0.02572	1.89099e-06	3440	TRUE	7.29636393754081e-06	0.0069708927751008	24.1341660445093
CD28- CD8dim T cell %T cell	ME/CFS	rs4869279	5	95628918	A	G	0.3587	-0.1312	0.02663	8.81292e-07	3440	TRUE	1.53731945242682e-06	0.0079193635862528	27.4441119100547
CD28- CD8dim T cell %T cell	ME/CFS	rs9457418	6	159051908	T	C	0.4138	0.1229	0.02629	1.54099e-08	3440	TRUE	3.43459380329441e-06	0.0073277401755192	25.3787395327129
CD28- CD8dim T cell %CD8dim T cell	ME/CFS	rs12470307	2	106923501	G	A	0.4638	0.1123	0.025	7.26708e-06	3440	TRUE	8.06407672206444e-06	0.0062725923222648	21.7012957852723
CD28- CD8dim T cell %CD8dim T cell	ME/CFS	rs2009581	2	111807677	A	G	0.1872	-0.1601	0.03155	1.20199e-06	3440	TRUE	4.46845923461125e-07	0.0078001364293632	27.0276887034076
CD28- CD8dim T cell %CD8dim T cell	ME/CFS	rs2710824	4	169596133	T	C	0.293	-0.1373	0.02702	4.128e-07	3440	TRUE	9.96295102763746e-07	0.00781012714958	27.062579325786
CD28- CD8dim T cell %CD8dim T cell	ME/CFS	rs4869279	5	95628918	A	G	0.3587	-0.126	0.0259	3.97896e-07	3440	TRUE	2.08646152286848e-06	0.00730404941112	25.296085735551
CD28- CD8dim T cell Absolute Count	ME/CFS	rs12204116	6	91469768	C	T	0.1389	-0.1732	0.03742	7.19499e-06	3408	TRUE	5.46497561502863e-06	0.0071759863840992	24.618068548952
CD28- CD8dim T cell Absolute Count	ME/CFS	rs12986962	2	111808558	G	A	0.2826	-0.1568	0.0284	8.56604e-06	3408	TRUE	5.51679097289331e-08	0.0099690928791552	34.2966367031388
CD28- CD8dim T cell Absolute Count	ME/CFS	rs483239	10	96989103	T	C	0.2931	-0.128	0.02872	2.72898e-06	3408	TRUE	2.17798518040451e-05	0.00678928023552	23.2823589415795
CD28- CD8dim T cell Absolute Count	ME/CFS	rs535307	7	105345398	G	A	0.636	-0.1242	0.02643	3.82199e-06	3408	TRUE	4.56275843873656e-06	0.00714219472512	24.5013083490075
CD28- CD8dim T cell Absolute Count	ME/CFS	rs58745116	17	33803592	A	G	0.5219	0.1662	0.02565	2.21998e-06	3408	TRUE	1.7343880280463e-10	0.0137847240031032	47.6070195800914
CD28- CD8dim T cell Absolute Count	ME/CFS	rs7448311	5	95643248	C	T	0.3703	-0.1263	0.02665	2.121e-06	3408	TRUE	3.58599549795974e-06	0.0074391634703358	25.5276954796579
CD28- CD8dim T cell Absolute Count	ME/CFS	rs7937886	11	81903744	T	G	0.3787	-0.1279	0.02659	1.57899e-06	3408	TRUE	2.25710450489329e-06	0.0076978198527342	26.4221675039771
CD28- CD8dim T cell Absolute Count	ME/CFS	rs7990259	13	85954085	G	A	0.8499	0.1712	0.03605	3.58501e-08	3408	TRUE	4.48214460808282e-06	0.0074780099354112	25.6620025500423
CD28- CD8dim T cell Absolute Count	ME/CFS	rs9836603	3	191611972	T	C	0.3804	-0.1164	0.02589	1.05201e-10	3408	TRUE	1.0148408860785e-05	0.0063868670166528	21.8934999313098
CD28+ CD45RA+ CD8dim T cell %T cell	ME/CFS	rs12712610	2	38897249	G	A	0.2977	0.1724	0.02569	8.34008e-06	3440	TRUE	3.45926519431091e-11	0.0124281367053792	43.2656453481267
CD28+ CD45RA+ CD8dim T cell %T cell	ME/CFS	rs17480640	5	119666172	C	T	0.5573	0.1089	0.02361	7.171e-06	3440	TRUE	7.57562939421222e-06	0.0058517305487982	20.2366691619089
CD28+ CD45RA+ CD8dim T cell %T cell	ME/CFS	rs1948650	15	36040048	G	A	0.768	-0.1308	0.02709	4.49997e-06	3440	TRUE	2.14410337035172e-06	0.00609669808128	21.0890213997445
CD28+ CD45RA+ CD8dim T cell %T cell	ME/CFS	rs1980606	1	160654786	A	G	0.1676	0.1379	0.0309	3.71099e-06	3440	TRUE	1.2845357739766e-05	0.0053059678460768	18.3392247918797
CD28+ CD45RA+ CD8dim T cell %T cell	ME/CFS	rs3861195	15	32997150	A	G	0.1741	0.1422	0.03062	3.57199e-06	3440	TRUE	5.68659450143238e-06	0.0058150764094392	20.1091690502093
CD28+ CD45RA+ CD8dim T cell %T cell	ME/CFS	rs468979	3	13489292	C	T	0.7549	0.1265	0.02721	4.108e-06	3440	TRUE	3.98397428319213e-06	0.005921664296955	20.4799572847878
CD28+ CD45RA+ CD8dim T cell %T cell	ME/CFS	rs4832054	2	87058580	A	G	0.243	0.1726	0.02712	3.45597e-06	3440	TRUE	3.67117563056538e-10	0.01096008018552	38.0983162791708
CD28+ CD45RA+ CD8dim T cell %T cell	ME/CFS	rs4964285	12	109318834	T	C	0.3737	0.1065	0.02369	1.438e-06	3440	TRUE	1.42598457790003e-05	0.005309268888195	18.3506952127844
CD28+ CD45RA+ CD8dim T cell %T cell	ME/CFS	rs7557121	2	240520878	T	C	0.235	-0.1252	0.02726	2.208e-10	3440	TRUE	5.88497964561089e-06	0.00563596	19.4862564269031
CD28+ CD45RA+ CD8dim T cell %T cell	ME/CFS	rs925236	15	99661608	T	C	0.2458	0.1246	0.02689	2.273e-11	3440	TRUE	4.80677419985647e-06	0.0057561816003552	19.9043252528089
CD28+ CD45RA+ CD8dim T cell %CD8dim T cell	ME/CFS	rs12378196	9	14963519	A	G	0.5038	-0.1112	0.02507	8.82592e-06	3440	TRUE	1.32426316261907e-05	0.0061823628860928	21.3871869532447
CD28+ CD45RA+ CD8dim T cell %CD8dim T cell	ME/CFS	rs12712610	2	38897249	G	A	0.2977	0.1611	0.02726	9.54597e-06	3440	TRUE	5.47015943300331e-09	0.0108523197086382	37.7196205396833
CD28+ CD45RA+ CD8dim T cell %CD8dim T cell	ME/CFS	rs13001936	2	240573745	T	C	0.2419	-0.13	0.02859	5.57995e-06	3440	TRUE	9.72515483101874e-06	0.00619839	21.4429850444629
CD28+ CD45RA+ CD8dim T cell %CD8dim T cell	ME/CFS	rs17401833	1	14788274	C	T	0.3699	-0.1133	0.02544	3.234e-06	3440	TRUE	9.5196965378503e-06	0.0059838903429822	20.6964603483854
CD28+ CD45RA+ CD8dim T cell %CD8dim T cell	ME/CFS	rs2367376	2	87009742	C	T	0.2464	0.1716	0.02881	4.55995e-06	3440	TRUE	3.21062116443446e-09	0.0109356891291648	38.0125931275044
CD28+ CD45RA+ CD8dim T cell %CD8dim T cell	ME/CFS	rs4984382	15	94882509	T	C	0.49	0.122	0.02446	2.57899e-06	3440	TRUE	8.87328878034566e-07	0.00743902	25.7670433952124
CD28+ CD45RA+ CD8dim T cell %CD8dim T cell	ME/CFS	rs555202	3	174486633	A	G	0.8792	-0.1818	0.03757	1.36e-06	3440	TRUE	3.15510439117515e-06	0.0070205698902528	24.307370878792
CD28+ CD45RA+ CD8dim T cell %CD8dim T cell	ME/CFS	rs6001084	22	38681644	T	C	0.148	0.1619	0.03526	6.47098e-07	3440	TRUE	5.50926201027371e-06	0.00661035834912	22.8776414121918
CD28+ CD45RA+ CD8dim T cell %CD8dim T cell	ME/CFS	rs74021626	15	66417100	G	A	0.2328	-0.1391	0.02953	3.79603e-09	3440	TRUE	3.48302794429206e-06	0.0069115559140992	23.9273041330624
CD28+ CD45RA+ CD8dim T cell %CD8dim T cell	ME/CFS	rs8127300	21	43529642	C	A	0.1564	-0.1567	0.03361	2.84603e-09	3440	TRUE	5.22884188478102e-06	0.0064794972278112	22.4217934175062
CD28+ CD45RA+ CD8dim T cell Absolute Count	ME/CFS	rs1005513	17	49196918	C	T	0.2531	0.12	0.02541	4.42904e-06	3408	TRUE	2.84815296885148e-06	0.00544436	18.6450113826238
CD28+ CD45RA+ CD8dim T cell Absolute Count	ME/CFS	rs10875036	1	97288628	C	T	0.2377	-0.1218	0.02593	3.78704e-06	3408	TRUE	4.11439671476775e-06	0.0053762527010808	18.4104961796955
CD28+ CD45RA+ CD8dim T cell Absolute Count	ME/CFS	rs12712610	2	38897249	G	A	0.2974	0.1631	0.02442	5.47394e-06	3408	TRUE	4.27115167972901e-11	0.0111169851974328	38.2901223053324
CD28+ CD45RA+ CD8dim T cell Absolute Count	ME/CFS	rs12907798	15	36349479	T	C	0.1533	-0.1409	0.03043	4.018e-06	3408	TRUE	5.45501390155433e-06	0.0051537541379982	17.6446226409712
CD28+ CD45RA+ CD8dim T cell Absolute Count	ME/CFS	rs1948650	15	36040048	G	A	0.7676	-0.1189	0.02586	2.73602e-06	3408	TRUE	6.4565195811175e-06	0.0050438805696608	17.2665476243322
CD28+ CD45RA+ CD8dim T cell Absolute Count	ME/CFS	rs468979	3	13489292	C	T	0.755	0.1195	0.02587	2.45002e-06	3408	TRUE	4.58747946286509e-06	0.0052829784875	18.0893905897627
CD28+ CD45RA+ CD8dim T cell Absolute Count	ME/CFS	rs56112048	3	137006597	A	C	0.3385	-0.1157	0.02368	1.085e-06	3408	TRUE	2.40708584462942e-06	0.005994945442395	20.5419319380474
CD28+ CD45RA+ CD8dim T cell Absolute Count	ME/CFS	rs574807	6	145543700	A	G	0.3999	-0.1044	0.02294	5.07306e-07	3408	TRUE	1.25096113822819e-05	0.0052312566076128	17.911358920232
CD28+ CD45RA+ CD8dim T cell Absolute Count	ME/CFS	rs61038907	2	87061070	A	C	0.2664	0.1398	0.02509	2.72101e-08	3408	TRUE	3.99766047278818e-08	0.0076390241260032	26.2188022360026
CD28+ CD45RA+ CD8dim T cell Absolute Count	ME/CFS	rs7557121	2	240520878	T	C	0.2347	-0.1308	0.02599	2.82293e-11	3408	TRUE	6.78178646475784e-07	0.0061459678849248	21.0626167823708
CD28+ CD45RA- CD8dim T cell %T cell	ME/CFS	rs10134215	14	34455424	T	C	0.2273	-0.1268	0.02835	8.73897e-06	3440	TRUE	9.17370030754782e-06	0.0056477940394208	19.5274026558538
CD28+ CD45RA- CD8dim T cell %T cell	ME/CFS	rs10456250	6	22061048	C	T	0.5653	-0.1123	0.02403	7.98197e-06	3440	TRUE	3.44938439272519e-06	0.0061980936488478	21.4419451487844
CD28+ CD45RA- CD8dim T cell %T cell	ME/CFS	rs12235775	9	23394831	C	T	0.2773	0.1346	0.02645	6.21198e-06	3440	TRUE	4.65647575237454e-07	0.0072615283916472	25.1477456797223
CD28+ CD45RA- CD8dim T cell %T cell	ME/CFS	rs12914989	15	26221496	T	C	0.4352	0.1202	0.02355	3.09599e-06	3440	TRUE	5.3507925620698e-07	0.0071026842042368	24.5937096472009
CD28+ CD45RA- CD8dim T cell %T cell	ME/CFS	rs1400032	2	86923183	T	C	0.7462	-0.1245	0.02751	3.51998e-07	3440	TRUE	7.1258423618419e-06	0.00587104705278	20.3038647125382
CD28+ CD45RA- CD8dim T cell %T cell	ME/CFS	rs1975288	2	45109063	G	A	0.2985	0.1151	0.02586	3.78704e-07	3440	TRUE	1.27112346767616e-05	0.005548206971955	19.1811565963393
CD28+ CD45RA- CD8dim T cell %T cell	ME/CFS	rs62358725	5	51967646	G	A	0.7048	0.1351	0.02605	2.25902e-07	3440	TRUE	3.23133995647099e-07	0.0075949154289792	26.3111502054803
CD28+ CD45RA- CD8dim T cell %CD8dim T cell	ME/CFS	rs10517119	4	44859711	G	A	0.3176	-0.1189	0.02678	9.86893e-06	3440	TRUE	1.52537184050203e-05	0.0061279218324608	21.197693066138
CD28+ CD45RA- CD8dim T cell %CD8dim T cell	ME/CFS	rs12231396	12	100112638	G	A	0.3503	0.1154	0.02606	6.71197e-06	3440	TRUE	1.04926142348623e-05	0.0060617024917112	20.9672302785267
CD28+ CD45RA- CD8dim T cell %CD8dim T cell	ME/CFS	rs2710824	4	169596133	T	C	0.293	0.1241	0.02702	9.22401e-06	3440	TRUE	1.04635742656431e-05	0.00638058638462	22.0773222520941
CD28+ CD45RA- CD8dim T cell %CD8dim T cell	ME/CFS	rs55711612	2	111845422	G	A	0.1955	0.1586	0.03116	5.53197e-06	3440	TRUE	4.36697417456659e-07	0.00791241708062	27.4198471904291
CD28+ CD45RA- CD8dim T cell %CD8dim T cell	ME/CFS	rs56206359	19	35329974	G	A	0.3121	-0.1189	0.02636	4.54203e-06	3440	TRUE	9.55810179900051e-06	0.0060703367349678	20.9972782442799
CD28+ CD45RA- CD8dim T cell %CD8dim T cell	ME/CFS	rs7316570	12	33069361	G	C	0.8179	-0.1515	0.03255	3.39703e-06	3440	TRUE	4.1948814549496e-06	0.006836997409155	23.6674111211919
CD28+ CD45RA- CD8dim T cell %CD8dim T cell	ME/CFS	rs7679241	4	26288550	A	G	0.4844	-0.1121	0.02462	3.79804e-07	3440	TRUE	1.06704787139865e-05	0.0062770886769248	21.7169500927923
CD28+ CD45RA- CD8dim T cell Absolute Count	ME/CFS	rs12235775	9	23394831	C	T	0.2764	0.1255	0.02537	6.96899e-06	3408	TRUE	9.62434480617796e-07	0.00630019576152	21.5945164447142
CD28+ CD45RA- CD8dim T cell Absolute Count	ME/CFS	rs1450949	5	51919136	A	G	0.7085	0.1131	0.02512	4.52595e-06	3408	TRUE	8.31328937539267e-06	0.005283644864355	18.091684443591
CD28+ CD45RA- CD8dim T cell Absolute Count	ME/CFS	rs2670003	3	9087967	C	T	0.7729	-0.1279	0.0272	3.08099e-06	3408	TRUE	2.97952643280919e-06	0.0057426391334238	19.6724003847392
CD28+ CD45RA- CD8dim T cell Absolute Count	ME/CFS	rs28527279	2	86948835	A	G	0.7504	-0.1214	0.02643	4.54297e-06	3408	TRUE	5.04491332443222e-06	0.0055208350998528	18.9083542559554
CD28+ CD45RA- CD8dim T cell Absolute Count	ME/CFS	rs4129441	1	241904201	C	T	0.2701	-0.1161	0.02528	2.65601e-06	3408	TRUE	6.46519564329022e-06	0.0053147443997358	18.1987410827519
CD28+ CD45RA- CD8dim T cell Absolute Count	ME/CFS	rs565801	19	7837186	G	T	0.3922	-0.1068	0.02285	7.91298e-07	3408	TRUE	5.58592696320606e-06	0.0054380198199168	18.6231686669572
CD39+ CD8+ T cell %T cell	ME/CFS	rs11812465	10	91738825	C	T	0.3432	-0.1378	0.02735	6.82999e-06	3440	TRUE	5.83018096186219e-07	0.0085606916448768	29.6857887588862
CD39+ CD8+ T cell %T cell	ME/CFS	rs1861381	7	97100379	G	A	0.6012	0.1174	0.02576	5.41003e-06	3440	TRUE	1.09863703864553e-05	0.0066090693808512	22.8731507717758
CD39+ CD8+ T cell %T cell	ME/CFS	rs7182699	15	94355818	G	T	0.4656	0.1129	0.02506	4.90998e-07	3440	TRUE	9.90473199682944e-06	0.0063430378165248	21.946571949028
CD39+ CD8+ T cell %CD8+ T cell	ME/CFS	rs1332595	13	77106508	G	T	0.1269	0.1678	0.03769	8.75709e-06	3440	TRUE	1.06684955038049e-05	0.0062393524516152	21.5855737310313
CD39+ CD8+ T cell %CD8+ T cell	ME/CFS	rs1995763	11	134726590	A	G	0.439	-0.1159	0.0254	5.27594e-06	3440	TRUE	7.09686573870902e-06	0.00661643802798	22.8988225807142
CD39+ CD8+ T cell %CD8+ T cell	ME/CFS	rs2901833	10	96998591	A	G	0.383	0.2205	0.02662	1.73301e-16	3440	TRUE	5.43486736859791e-16	0.0229789997955	80.8598804738006
CD39+ CD8+ T cell Absolute Count	ME/CFS	rs11718018	3	60364770	C	T	0.4134	-0.1164	0.02615	8.84504e-06	3408	TRUE	1.08333714035787e-05	0.0065712575230848	22.5297519254602
CD39+ CD8+ T cell Absolute Count	ME/CFS	rs12778797	10	96998688	C	T	0.3841	0.2118	0.0271	5.40306e-06	3408	TRUE	2.17533573421022e-14	0.0212244487046712	73.8580690868705
CD39+ CD8+ T cell Absolute Count	ME/CFS	rs1861381	7	97100379	G	A	0.6012	0.1191	0.02614	7.19283e-15	3408	TRUE	1.10097015705693e-05	0.0068018592389472	23.3257913170297
CD28- CD127- CD25++ CD8+ T cell %T cell	ME/CFS	rs10411958	19	13113641	C	T	0.5079	0.1144	0.0256	9.75798e-06	3162	TRUE	1.21026469264255e-05	0.0065420464357248	20.8090001823644
CD28- CD127- CD25++ CD8+ T cell %T cell	ME/CFS	rs12450916	17	74615933	T	C	0.5416	0.1189	0.0253	8.07402e-06	3162	TRUE	8.85501806024166e-06	0.0070196744197248	22.3389835577735
CD28- CD127- CD25++ CD8+ T cell %T cell	ME/CFS	rs186154	3	60305117	G	A	0.2978	0.1228	0.02771	6.18999e-06	3162	TRUE	1.10447914770404e-05	0.0063068463087488	20.0561252350527
CD28- CD127- CD25++ CD8+ T cell %T cell	ME/CFS	rs56098200	8	62998411	A	G	0.2098	-0.1441	0.03193	6.64707e-06	3162	TRUE	7.16568351332311e-06	0.0068849448608952	21.907256010112
CD28- CD127- CD25++ CD8+ T cell %T cell	ME/CFS	rs7963204	12	52559164	A	G	0.1006	0.1906	0.0421	2.712e-06	3162	TRUE	9.77795210157153e-06	0.0065739538691808	20.9111632491622
CD28- CD127- CD25++ CD8+ T cell %T cell	ME/CFS	rs9269118	6	32443641	A	G	0.3775	0.1418	0.029	1.06299e-06	3162	TRUE	1.31529957570739e-06	0.0094501514595	30.1473758801943
CD28- CD127- CD25++ CD8+ T cell %CD8+ T cell	ME/CFS	rs12599120	16	25477950	C	T	0.6097	0.1203	0.02627	8.82308e-06	3162	TRUE	5.41329162044275e-06	0.0068877281329038	21.916173545068
CD28- CD127- CD25++ CD8+ T cell %CD8+ T cell	ME/CFS	rs1711693	8	62932228	G	A	0.2362	-0.1353	0.03042	8.97491e-06	3162	TRUE	1.18878116654852e-05	0.0066051872844408	21.0111745618802
CD28- CD127- CD25++ CD8+ T cell %CD8+ T cell	ME/CFS	rs2120691	16	86753615	G	A	0.2448	0.1359	0.02957	4.50402e-06	3162	TRUE	6.68503200356046e-06	0.0068287671447552	21.727274676885
CD28- CD127- CD25++ CD8+ T cell %CD8+ T cell	ME/CFS	rs7963204	12	52559164	A	G	0.1006	0.1893	0.04253	4.88101e-06	3162	TRUE	1.38517019412969e-05	0.0064845835095672	20.6250286106453
CD28- CD127- CD25++ CD8+ T cell Absolute Count	ME/CFS	rs10413329	19	13114434	G	A	0.5032	0.1155	0.02562	9.99309e-06	3130	TRUE	9.8608417952682e-06	0.00666985179168	21.0033858752867
CD28- CD127- CD25++ CD8+ T cell Absolute Count	ME/CFS	rs10952014	7	7026245	G	C	0.1823	-0.1603	0.03317	8.74702e-06	3130	TRUE	1.8073085259682e-06	0.0076608631923278	24.1481759378051
CD28- CD127- CD25++ CD8+ T cell Absolute Count	ME/CFS	rs12450916	17	74615933	T	C	0.5425	0.1237	0.02531	7.00293e-06	3130	TRUE	3.63692001570789e-06	0.007595567644875	23.9407794025924
CD28- CD127- CD25++ CD8+ T cell Absolute Count	ME/CFS	rs17203563	6	32446459	A	G	0.2767	0.1789	0.03263	5.70401e-06	3130	TRUE	9.29338230554511e-08	0.0128108604686862	40.5923950551923
CD28- CD127- CD25++ CD8+ T cell Absolute Count	ME/CFS	rs1839051	3	76705353	C	A	0.7407	-0.1279	0.02873	6.81805e-06	3130	TRUE	1.93367971223503e-05	0.0062837072852382	19.7797263990991
CD28- CD127- CD25++ CD8+ T cell Absolute Count	ME/CFS	rs4459318	11	119541778	T	C	0.4709	0.1111	0.02511	4.04902e-06	3130	TRUE	1.3485589784472e-05	0.0061507002926798	19.3584585924327
CD28- CD127- CD25++ CD8+ T cell Absolute Count	ME/CFS	rs57153567	13	24865664	A	G	0.1962	-0.1445	0.0321	3.63999e-06	3130	TRUE	7.53178345081331e-06	0.00658586303838	20.7371516244574
CD28- CD127- CD25++ CD8+ T cell Absolute Count	ME/CFS	rs6881158	5	20984750	T	C	0.5169	0.1186	0.02569	4.05005e-06	3130	TRUE	7.73366022171737e-06	0.0070249452423288	22.1294871534986
CD28- CD127- CD25++ CD8+ T cell Absolute Count	ME/CFS	rs77397960	8	62998415	C	T	0.2102	-0.1475	0.03195	1.071e-06	3130	TRUE	4.39621135388042e-06	0.0072237694595	22.7603665097965
CD28- CD127- CD25++ CD8+ T cell Absolute Count	ME/CFS	rs7963204	12	52559164	A	G	0.1002	0.1917	0.04218	1.41801e-06	3130	TRUE	8.99910655040483e-06	0.0066265569048888	20.8661406670075
CD28- CD127- CD25++ CD8+ T cell Absolute Count	ME/CFS	rs9319779	18	67151077	T	C	0.7284	-0.1333	0.02873	4.51804e-08	3130	TRUE	4.38497703402641e-06	0.0070305612673632	22.1473036193146
CD28- CD25++ CD8+ T cell %T cell	ME/CFS	rs3010090	1	202164837	T	C	0.4154	0.1155	0.02416	7.48497e-06	3162	TRUE	2.41637246548022e-06	0.00647916839262	20.6076928327258
CD28- CD25++ CD8+ T cell %T cell	ME/CFS	rs58227542	2	218638794	A	T	0.1156	0.1889	0.03767	1.82398e-06	3162	TRUE	6.10144356643726e-07	0.0072962629896288	23.2256515087403
CD28- CD25++ CD8+ T cell %T cell	ME/CFS	rs6549955	3	29825146	T	G	0.5103	0.1056	0.02353	7.03493e-07	3162	TRUE	1.05140546387052e-05	0.0055733139044352	17.7103774308031
CD28- CD25++ CD8+ T cell %T cell	ME/CFS	rs9839296	3	169747938	G	A	0.3471	0.1233	0.0248	5.62302e-07	3162	TRUE	8.2561645688417e-07	0.0068906062087902	21.9253948818803
CD28- CD25++ CD8+ T cell %CD8+ T cell	ME/CFS	rs10404710	19	8751986	T	C	0.6047	-0.1096	0.02402	9.7609e-06	3162	TRUE	6.40285678988615e-06	0.0057427232419712	18.2518205989911
CD28- CD25++ CD8+ T cell %CD8+ T cell	ME/CFS	rs12756299	1	7758760	C	T	0.5832	-0.1117	0.02494	5.302e-06	3162	TRUE	9.81081636298727e-06	0.0060657089459328	19.2846151316707
CD28- CD25++ CD8+ T cell %CD8+ T cell	ME/CFS	rs149335969	17	1604250	C	T	0.1972	-0.1355	0.0305	8.84097e-06	3162	TRUE	1.56603891191312e-05	0.00581330167128	18.4774482621079
CD28- CD25++ CD8+ T cell %CD8+ T cell	ME/CFS	rs2283017	7	99574758	G	A	0.3775	0.1138	0.02498	9.17191e-06	3162	TRUE	6.02291471489511e-06	0.0060865449195	19.3512642849394
CD28- CD25++ CD8+ T cell %CD8+ T cell	ME/CFS	rs2353082	7	72913168	C	G	0.6108	0.1117	0.02462	5.09906e-06	3162	TRUE	6.90753317470334e-06	0.0059320964263008	18.8572879576136
CD28- CD25++ CD8+ T cell %CD8+ T cell	ME/CFS	rs27905	5	50162788	A	G	0.6746	-0.1137	0.02567	5.863e-06	3162	TRUE	1.20693252457827e-05	0.0056756396038392	18.037394900982
CD28- CD25++ CD8+ T cell %CD8+ T cell	ME/CFS	rs3010090	1	202164837	T	C	0.4154	0.1165	0.02416	7.69006e-06	3162	TRUE	1.97314016317572e-06	0.00659184747038	20.9684588890866
CD28- CD25++ CD8+ T cell %CD8+ T cell	ME/CFS	rs3919557	18	53419914	T	C	0.6627	0.1148	0.02512	5.42201e-06	3162	TRUE	7.72342347324125e-06	0.0058917876204768	18.7283925923336
CD28- CD25++ CD8+ T cell %CD8+ T cell	ME/CFS	rs58227542	2	218638794	A	T	0.1156	0.1681	0.03776	1.22301e-06	3162	TRUE	9.4601899778603e-06	0.0057779262016608	18.3643546833496
CD28- CD25++ CD8+ T cell %CD8+ T cell	ME/CFS	rs9380237	6	31264392	A	G	0.4271	0.1278	0.02663	1.49001e-06	3162	TRUE	3.60214027625502e-06	0.0079928211835512	25.460818711167
CD28- CD25++ CD8+ T cell %CD8+ T cell	ME/CFS	rs9839296	3	169747938	G	A	0.3471	0.1205	0.02478	1.67101e-06	3162	TRUE	1.42817911536453e-06	0.006581204284395	20.934378963212
CD28- CD25++ CD8+ T cell Absolute Count	ME/CFS	rs10413329	19	13114434	G	A	0.5032	0.1164	0.02398	9.47894e-06	3130	TRUE	1.90138899661243e-06	0.0067742025172992	21.3342278541461
CD28- CD25++ CD8+ T cell Absolute Count	ME/CFS	rs12430530	13	24865057	G	A	0.1957	-0.1369	0.03014	5.74804e-06	3130	TRUE	6.22495092076988e-06	0.0058999154276622	18.5644642266243
CD28- CD25++ CD8+ T cell Absolute Count	ME/CFS	rs1839051	3	76705353	C	A	0.7407	-0.1294	0.02693	1.61399e-06	3130	TRUE	3.77812954675101e-06	0.0064319611086072	20.2494178155851
CD28- CD25++ CD8+ T cell Absolute Count	ME/CFS	rs58227542	2	218638794	A	T	0.116	0.1654	0.03728	1.281e-06	3130	TRUE	1.01355455756965e-05	0.00561062523008	17.6490579696217
CD25++ CD8+ T cell %T cell	ME/CFS	rs10789181	1	65816567	G	A	0.6221	0.127	0.02736	9.433e-06	3162	TRUE	4.05551348591809e-06	0.00758358451022	24.1472497615513
CD25++ CD8+ T cell %T cell	ME/CFS	rs111237279	4	184874118	G	A	0.2362	-0.1422	0.03075	3.88696e-06	3162	TRUE	4.84081653104922e-06	0.0072960656944608	23.225018857838
CD25++ CD8+ T cell %T cell	ME/CFS	rs2875404	3	76674553	T	C	0.6572	-0.1288	0.02775	3.57602e-06	3162	TRUE	4.44372069088382e-06	0.0074748088260608	23.7982835099776
CD25++ CD8+ T cell %T cell	ME/CFS	rs35186946	15	37811809	C	T	0.4046	-0.1173	0.02644	3.57298e-06	3162	TRUE	1.23369321608702e-05	0.0066291940004472	21.0880498147261
CD25++ CD8+ T cell %CD8+ T cell	ME/CFS	rs10789181	1	65816567	G	A	0.6221	0.1286	0.02678	6.91608e-06	3162	TRUE	1.86373078379602e-06	0.0077758706235128	24.7643152820133
CD25++ CD8+ T cell %CD8+ T cell	ME/CFS	rs12319878	12	132289989	T	C	0.5818	0.1183	0.02628	5.96898e-06	3162	TRUE	7.80336724965336e-06	0.0068101586644728	21.667661593071
CD25++ CD8+ T cell %CD8+ T cell	ME/CFS	rs1713484	16	12745851	G	A	0.6602	-0.1246	0.02714	4.58997e-06	3162	TRUE	5.69511256995159e-06	0.0069657033455072	22.1660245229791
CD25++ CD8+ T cell %CD8+ T cell	ME/CFS	rs1840899	15	37803811	A	C	0.4589	-0.1314	0.02567	5.00403e-06	3162	TRUE	4.55687817213157e-07	0.0085746483354168	27.3302359016981
CD25++ CD8+ T cell %CD8+ T cell	ME/CFS	rs60120845	10	56952514	C	T	0.4836	0.1268	0.02632	1.65501e-06	3162	TRUE	1.74648472998053e-06	0.0080304711931392	25.5817222539511
CD25++ CD8+ T cell %CD8+ T cell	ME/CFS	rs62085785	18	2446762	T	C	0.4024	0.1216	0.02658	1.527e-06	3162	TRUE	6.40736427570582e-06	0.0071115735564288	22.6335324693123
CD25++ CD8+ T cell %CD8+ T cell	ME/CFS	rs7871096	9	9463556	T	C	0.198	-0.1472	0.03245	3.23996e-07	3162	TRUE	1.03619623803186e-05	0.00688153264128	21.8963234107197
CD25++ CD8+ T cell Absolute Count	ME/CFS	rs2381937	5	174189338	G	A	0.6182	-0.1198	0.0264	5.91003e-06	3130	TRUE	1.32919473644489e-05	0.0067749884093408	21.3367197735774
CD25++ CD8+ T cell Absolute Count	ME/CFS	rs268887	19	51460482	G	A	0.372	-0.1215	0.02719	8.09692e-06	3130	TRUE	1.0985497977239e-05	0.0068974	21.7248986318359
CD25++ CD8+ T cell Absolute Count	ME/CFS	rs2875404	3	76674553	T	C	0.657	-0.1537	0.02772	9.08699e-06	3130	TRUE	4.10871041923024e-08	0.01064724433038	33.6629984346556
CD25++ CD8+ T cell Absolute Count	ME/CFS	rs67641209	18	1728457	T	C	0.453	-0.1249	0.02616	1.88101e-06	3130	TRUE	2.03886294450954e-06	0.00773108415582	24.3712474040681
CD25++ CD8+ T cell Absolute Count	ME/CFS	rs9523198	13	91588376	C	A	0.6765	-0.1262	0.02838	3.159e-08	3130	TRUE	1.27336570936138e-05	0.00697093111902	21.9581412303128
CD127- CD8+ T cell %T cell	ME/CFS	rs10171072	2	113756563	A	G	0.1914	0.1532	0.03199	6.31306e-06	3403	TRUE	2.42962313517103e-06	0.0072647922052992	24.8883671055738
CD127- CD8+ T cell %T cell	ME/CFS	rs1031000	13	104945684	T	C	0.6988	0.1252	0.02768	1.75299e-06	3403	TRUE	7.03104393957441e-06	0.0065985196942848	22.5906301985339
CD127- CD8+ T cell %T cell	ME/CFS	rs17792777	17	74656860	T	C	0.4812	0.1255	0.0253	7.35902e-07	3403	TRUE	1.06851193251988e-06	0.00786399146328	26.9574279498852
CD127- CD8+ T cell %T cell	ME/CFS	rs6904669	6	31192796	G	A	0.6402	-0.1557	0.02909	1.2e-07	3403	TRUE	1.23269238341863e-07	0.0111682222937208	38.4121191058919
CD127- CD8+ T cell %T cell	ME/CFS	rs915895	6	32190217	C	T	0.2013	0.1817	0.03425	9.1829e-08	3403	TRUE	1.68321108911603e-07	0.0106161564380718	36.4929630505152
CD127- CD8+ T cell %CD8+ T cell	ME/CFS	rs12450916	17	74615933	T	C	0.5436	0.107	0.02401	8.66303e-06	3403	TRUE	2.75946301555201e-05	0.00568097181792	19.4313742421993
CD127- CD8+ T cell %CD8+ T cell	ME/CFS	rs2636362	6	168395245	G	T	0.3247	0.1354	0.02566	2.73697e-07	3403	TRUE	1.56488665980071e-07	0.0080398206864312	27.5650481992876
CD127- CD8+ T cell %CD8+ T cell	ME/CFS	rs6485566	11	44737646	A	G	0.2445	0.1441	0.02798	1.28e-07	3403	TRUE	3.37602625493272e-07	0.007671341023995	26.2919251465838
CD127- CD8+ T cell %CD8+ T cell	ME/CFS	rs669537	5	134593542	A	G	0.3707	-0.1303	0.02461	1.41e-07	3403	TRUE	2.69680550061651e-07	0.0079213489442318	27.1556168764062
CD127- CD8+ T cell Absolute Count	ME/CFS	rs1183901	10	90231718	C	T	0.5874	-0.1224	0.02704	6.95104e-06	3371	TRUE	1.30091307379793e-05	0.0072619958619648	24.6446332838866
CD127- CD8+ T cell Absolute Count	ME/CFS	rs2267983	22	50698157	A	C	0.3932	-0.1395	0.02671	6.92995e-06	3371	TRUE	2.40574199188655e-07	0.00928618843608	31.5784119247994
CD127- CD8+ T cell Absolute Count	ME/CFS	rs305404	1	88236589	C	A	0.5311	0.116	0.02576	6.633e-06	3371	TRUE	9.8342085105968e-06	0.00670197044448	22.7312828130312
CD127- CD8+ T cell Absolute Count	ME/CFS	rs3130685	6	31206206	T	C	0.3449	0.1905	0.03102	4.99896e-06	3371	TRUE	1.36507834358172e-09	0.016399127766195	56.1697971239478
[truncated: 3,041 more rows]

## Sheet: S2
Supplementary Table 2. Detailed information of instrumental variables used for inflammatory cytokines on ME/CFS
Exposure	Outcome	SNP	chr	pos	effect allele	other allele	eaf	beta	se	p-value	samplesize	steiger_dir	steiger_pval	R2	F
Eukaryotic translation initiation factor 4E-binding protein 1 levels	ME/CFS	rs1034059	6	158193698	A	G	0.6982	0.066	0.0146	6.17e-06	14288	TRUE	1.97380928986357e-05	0.00183576441312	26.2739632124894
Eukaryotic translation initiation factor 4E-binding protein 1 levels	ME/CFS	rs10792025	11	68921211	T	C	0.3383	-0.0593	0.0124	1.73e-06	14727	TRUE	3.87401650033161e-06	0.0015743544455678	23.2189240272495
Eukaryotic translation initiation factor 4E-binding protein 1 levels	ME/CFS	rs10926313	1	240804510	A	G	0.8334	-0.0884	0.0175	4.39e-07	14288	TRUE	1.17609312554327e-06	0.0021700164140928	31.0682731544324
Eukaryotic translation initiation factor 4E-binding protein 1 levels	ME/CFS	rs2731672	5	176842474	T	C	0.2679	0.0926	0.0152	1.11e-09	11783	TRUE	4.09999812429514e-09	0.0033635283262968	39.7594592796279
Eukaryotic translation initiation factor 4E-binding protein 1 levels	ME/CFS	rs356283	1	80975190	T	G	0.6475	0.0588	0.0123	1.75e-06	14730	TRUE	5.81548347967129e-06	0.00157828	23.2816253557853
Eukaryotic translation initiation factor 4E-binding protein 1 levels	ME/CFS	rs3733402	4	187158034	A	G	0.5102	-0.1305	0.0116	2.32e-29	14736	TRUE	5.12014342513815e-28	0.00851158134558	126.486237444884
Eukaryotic translation initiation factor 4E-binding protein 1 levels	ME/CFS	rs5030072	3	186455546	T	C	0.5711	0.0594	0.0119	5.99e-07	14716	TRUE	2.07803906182167e-06	0.0017285067984888	25.4772866962257
Eukaryotic translation initiation factor 4E-binding protein 1 levels	ME/CFS	rs60037565	17	74618280	A	T	0.8011	0.0772	0.0172	7.18e-06	11337	TRUE	1.3056295371821e-05	0.0018992673883872	21.5691614523101
Eukaryotic translation initiation factor 4E-binding protein 1 levels	ME/CFS	rs6963617	7	17594314	T	C	0.2938	0.0754	0.0142	1.1e-07	14288	TRUE	2.95941444765472e-07	0.0023591317312992	33.7822526976341
Eukaryotic translation initiation factor 4E-binding protein 1 levels	ME/CFS	rs7490744	13	84976969	T	G	0.2217	0.0705	0.0159	9.25e-06	11783	TRUE	1.63360009511933e-05	0.001715224427955	20.2417781781342
Adenosine Deaminase levels	ME/CFS	rs7793526	7	22805608	A	G	0.3435	-0.0592	0.0122	1.22e-06	14732	TRUE	2.12379140511953e-06	0.00158064696192	23.3197901044628
Artemin levels	ME/CFS	rs1329733	9	92208227	A	G	0.5323	-0.0674	0.0136	7.2e-07	11330	TRUE	3.09187473211746e-06	0.0022619011678392	25.6809040962489
Artemin levels	ME/CFS	rs13303278	1	921716	A	C	0.5539	-0.0664	0.0144	4.01e-06	10265	TRUE	5.27378570629141e-06	0.0021788620906368	22.4104910054899
Artemin levels	ME/CFS	rs1370215	18	54688939	T	C	0.7417	-0.07	0.0153	4.76e-06	11330	TRUE	1.55471049836022e-05	0.00187749	21.3082681422802
Artemin levels	ME/CFS	rs3003450	1	17628383	T	G	0.6627	0.0632	0.0137	3.97e-06	11762	TRUE	7.75232743492958e-06	0.0017856546292608	21.0368630119294
Artemin levels	ME/CFS	rs4561132	10	97678022	A	G	0.2386	-0.0716	0.0159	6.7e-06	11329	TRUE	1.71287322448141e-05	0.0018626847205248	21.1380032650887
Artemin levels	ME/CFS	rs62277657	3	111720183	A	G	0.1972	0.0833	0.0166	5.22e-07	11777	TRUE	9.05318180434447e-07	0.0021970213278048	25.926888060935
Artemin levels	ME/CFS	rs6509909	19	55422034	C	G	0.8122	-0.0881	0.0176	5.57e-07	11330	TRUE	1.3913682918228e-06	0.0023677747535352	26.8858119548217
Artemin levels	ME/CFS	rs77502336	11	123394636	C	G	0.318	0.0679	0.0141	1.47e-06	11775	TRUE	3.94651277668475e-06	0.00199977455832	23.5905216000146
Artemin levels	ME/CFS	rs9684768	4	156930775	C	G	0.626	0.0692	0.014	7.7e-07	11330	TRUE	1.63673841893674e-06	0.00224227110272	25.4575297348833
Artemin levels	ME/CFS	rs9941952	22	25646493	T	C	0.7151	0.0765	0.0167	4.63e-06	11774	TRUE	1.19102856756835e-05	0.002384581076955	28.1383867023808
Axin-1 levels	ME/CFS	rs10860902	12	103075047	C	G	0.7403	0.0659	0.0149	9.74e-06	11778	TRUE	2.20307883970309e-05	0.0016698617770142	19.6971838605628
Axin-1 levels	ME/CFS	rs11202576	10	89584284	A	G	0.7946	-0.0767	0.0172	8.22e-06	11345	TRUE	2.63573343497902e-05	0.0019203028370552	21.8239035846864
Axin-1 levels	ME/CFS	rs2691530	7	77960243	T	C	0.5969	-0.067	0.0133	4.71e-07	11793	TRUE	8.8218836028142e-07	0.00216020008142	25.5260605581192
Axin-1 levels	ME/CFS	rs2712427	3	128431622	A	G	0.4935	0.0626	0.0134	2.99e-06	11345	TRUE	1.28013723069238e-05	0.00195904886478	22.2651097111033
Axin-1 levels	ME/CFS	rs428324	18	77253338	T	C	0.6047	0.0692	0.0148	2.93e-06	10281	TRUE	1.16199753523907e-05	0.0022893329946848	23.5860501752455
beta-nerve growth factor levels	ME/CFS	rs12259196	10	89839430	A	G	0.1928	-0.075	0.0148	4.03e-07	13244	TRUE	8.41508608334051e-07	0.00175082	23.2249787485726
beta-nerve growth factor levels	ME/CFS	rs1878359	8	122948812	A	G	0.719	0.0626	0.0126	6.76e-07	14740	TRUE	1.49027911056179e-06	0.00158348470328	23.3744
beta-nerve growth factor levels	ME/CFS	rs2237172	6	16601587	A	G	0.7375	0.0619	0.0136	5.33e-06	14295	TRUE	1.85585781350211e-05	0.001483551496875	21.2359061051241
beta-nerve growth factor levels	ME/CFS	rs3128517	9	90362040	T	C	0.4965	-0.0775	0.0118	5.11e-11	14295	TRUE	1.20263677003003e-10	0.003002977846875	43.0508430934834
beta-nerve growth factor levels	ME/CFS	rs34559191	19	16434937	T	C	0.3088	0.0607	0.0124	9.82e-07	13675	TRUE	2.74234749347147e-06	0.0015728539557888	21.5395106420193
beta-nerve growth factor levels	ME/CFS	rs62494116	8	13332042	T	C	0.6636	0.0578	0.0117	7.81e-07	14729	TRUE	1.68759554573019e-06	0.0014915851020672	21.9993877571769
beta-nerve growth factor levels	ME/CFS	rs6328	1	115829943	A	C	0.3498	-0.0797	0.0122	6.46e-11	13224	TRUE	1.83660694993835e-10	0.0028894381910328	38.3149
beta-nerve growth factor levels	ME/CFS	rs9479501	6	153400418	T	G	0.2135	0.0629	0.0137	4.41e-06	14729	TRUE	3.27085337176757e-05	0.001328702930555	19.5938424541732
Caspase 8 levels	ME/CFS	rs1034059	6	158193698	A	G	0.6981	0.0681	0.0145	2.65e-06	14296	TRUE	8.95584427310576e-06	0.0019548118836558	27.9968095610103
Caspase 8 levels	ME/CFS	rs11216018	11	98455719	A	G	0.3708	-0.0539	0.0121	8.41e-06	14296	TRUE	1.3936192328547e-05	0.0013556137506912	19.4034465313087
Caspase 8 levels	ME/CFS	rs13188908	5	179923576	T	C	0.1902	0.0668	0.015	8.45e-06	14736	TRUE	1.38554397633621e-05	0.0013745837505408	20.2809949065114
Caspase 8 levels	ME/CFS	rs2411067	17	75033876	A	G	0.685	-0.0706	0.0157	6.9e-06	11345	TRUE	1.28924881203667e-05	0.002151	24.4513942921603
Caspase 8 levels	ME/CFS	rs7146962	14	54145317	T	C	0.7483	-0.0613	0.0135	5.61e-06	14295	TRUE	1.11952033142495e-05	0.0014155001035518	20.2604216089514
Caspase 8 levels	ME/CFS	rs7418913	1	203643268	A	G	0.2714	-0.0614	0.0138	8.62e-06	14296	TRUE	1.46710446413586e-05	0.0014909591622368	21.3435926900892
Eotaxin levels	ME/CFS	rs10911109	1	172117232	A	G	0.1696	-0.0767	0.0172	8.22e-06	11774	TRUE	2.85029903450629e-05	0.0016570435095552	19.5390933222561
Eotaxin levels	ME/CFS	rs12075	1	159175354	A	G	0.5547	0.0749	0.0114	5.03e-11	14731	TRUE	1.06849453268459e-10	0.0027714336903582	40.9338923937434
Eotaxin levels	ME/CFS	rs1564995	11	24773107	A	G	0.6155	-0.0609	0.0131	3.34e-06	14286	TRUE	9.79955633460512e-06	0.001755452094795	25.1189728756054
Eotaxin levels	ME/CFS	rs170520	18	38337850	A	G	0.3264	0.0554	0.0125	9.34e-06	14285	TRUE	2.00455010901438e-05	0.0013495896956928	19.3022397274202
Eotaxin levels	ME/CFS	rs2201150	3	46258902	T	C	0.3561	0.0785	0.0123	1.75e-10	14286	TRUE	4.61243863228297e-10	0.002825918990355	40.4798195490205
Eotaxin levels	ME/CFS	rs6894241	5	118058126	A	C	0.2333	-0.0656	0.0137	1.68e-06	14715	TRUE	2.50050358573324e-06	0.0015394935598592	22.6854929164555
Eotaxin levels	ME/CFS	rs9940390	16	80051931	T	C	0.7358	-0.0818	0.0133	7.73e-10	14286	TRUE	3.62459582684344e-09	0.0026015321647328	37.2572112745423
C-C motif chemokine 19 levels	ME/CFS	rs10242459	7	3911280	A	G	0.8219	0.0729	0.0154	2.2e-06	14729	TRUE	3.96678402927413e-06	0.0015558508168398	22.9487
C-C motif chemokine 19 levels	ME/CFS	rs13212719	6	133835436	A	G	0.8005	0.0671	0.015	7.7e-06	14288	TRUE	1.16261093680685e-05	0.001438067502795	20.5738188852767
C-C motif chemokine 19 levels	ME/CFS	rs2070746	19	52249702	T	G	0.307	-0.0575	0.0128	7.05e-06	14288	TRUE	2.44844366138899e-05	0.0014068159875	20.1260868982393
C-C motif chemokine 19 levels	ME/CFS	rs3792790	5	150442171	A	C	0.4736	0.0551	0.012	4.4e-06	14288	TRUE	1.29554936463502e-05	0.0015137730449408	21.658547845946
C-C motif chemokine 19 levels	ME/CFS	rs4356912	4	7444846	T	C	0.6909	-0.0592	0.0133	8.54e-06	14288	TRUE	1.20115823158312e-05	0.0014968821407232	21.4165162630824
C-C motif chemokine 19 levels	ME/CFS	rs454265	8	81339142	A	G	0.6505	-0.0561	0.0124	6.06e-06	14728	TRUE	1.78465651070168e-05	0.001431034813395	21.1036186750674
C-C motif chemokine 19 levels	ME/CFS	rs4554017	4	145124024	T	C	0.3904	0.0596	0.0122	1.03e-06	14288	TRUE	2.07811019449508e-06	0.0016907417714688	24.1948441809141
C-C motif chemokine 19 levels	ME/CFS	rs4907572	13	113647321	A	G	0.2653	-0.0671	0.0137	9.69e-07	14722	TRUE	3.21278428923195e-06	0.0017551826846862	25.8817162588083
C-C motif chemokine 19 levels	ME/CFS	rs6486995	12	19813981	A	T	0.2452	-0.0697	0.0135	2.43e-07	14735	TRUE	6.68643184238993e-07	0.0017982410572128	26.5412129948317
C-C motif chemokine 19 levels	ME/CFS	rs7595241	2	7425475	C	G	0.6941	0.0615	0.013	2.24e-06	14288	TRUE	3.85406359541286e-06	0.001606133899755	22.9821412881117
C-C motif chemokine 20 levels	ME/CFS	rs10207134	2	228661828	T	C	0.326	-0.0996	0.0128	7.18e-15	14287	TRUE	2.03820782390854e-13	0.00435939447168	62.5466153973342
C-C motif chemokine 20 levels	ME/CFS	rs1129474	8	22584718	T	C	0.5396	0.0573	0.012	1.8e-06	14288	TRUE	4.6571140880652e-06	0.0016313475519072	23.3435
C-C motif chemokine 20 levels	ME/CFS	rs2796032	9	115519904	T	C	0.3159	0.0636	0.0127	5.5e-07	14718	TRUE	2.09347230447431e-06	0.0017482898785248	25.7728923391879
C-C motif chemokine 20 levels	ME/CFS	rs348389	19	6535637	T	C	0.3574	-0.055	0.0124	9.19e-06	14288	TRUE	1.39589441932351e-05	0.00138947	19.8776550916569
C-C motif chemokine 20 levels	ME/CFS	rs3798304	6	167363434	C	G	0.7473	-0.0624	0.0138	6.13e-06	14287	TRUE	1.4173907617619e-05	0.0014706163809792	21.038694851571
C-C motif chemokine 20 levels	ME/CFS	rs4981022	12	104149874	A	G	0.6933	0.0635	0.0128	7.02e-07	14721	TRUE	9.68317914779932e-06	0.001714795844595	25.283435967528
C-C motif chemokine 20 levels	ME/CFS	rs7749768	6	107477601	T	G	0.754	-0.0622	0.0138	6.57e-06	14709	TRUE	1.5819555336241e-05	0.00143521583712	21.1380569906828
C-C motif chemokine 20 levels	ME/CFS	rs9274623	6	32635998	T	G	0.215	-0.076	0.0148	2.82e-07	14288	TRUE	6.34416162486885e-07	0.00194969	27.9076654595807
C-C motif chemokine 20 levels	ME/CFS	rs9357723	6	51953097	A	G	0.4744	0.0522	0.0116	6.8e-06	14735	TRUE	1.33839249335568e-05	0.0013588484977152	20.047155964604
C-C motif chemokine 23 levels	ME/CFS	rs112492	11	1989274	A	G	0.7293	-0.0692	0.014	7.7e-07	13224	TRUE	1.5456882631922e-06	0.0018907610792928	25.0470008848355
C-C motif chemokine 23 levels	ME/CFS	rs12949647	17	21386459	A	G	0.7287	-0.0643	0.0137	2.69e-06	14288	TRUE	9.9221728175655e-06	0.0016347468334638	23.392233642739
C-C motif chemokine 23 levels	ME/CFS	rs1926742	10	18295482	A	G	0.3093	0.0574	0.0125	4.39e-06	14725	TRUE	7.49993817673328e-06	0.0014077422868152	20.7554079542375
C-C motif chemokine 23 levels	ME/CFS	rs2870238	4	77373079	T	C	0.4869	0.0574	0.0114	4.78e-07	14736	TRUE	2.08479422155332e-06	0.0016462491724728	24.2958323010344
C-C motif chemokine 23 levels	ME/CFS	rs2905095	9	135902793	T	C	0.3078	0.0664	0.0148	7.24e-06	11337	TRUE	1.3611931892839e-05	0.0018787386281472	21.3355863402601
C-C motif chemokine 23 levels	ME/CFS	rs4317138	3	46462144	T	C	0.6736	0.0585	0.0127	4.1e-06	14288	TRUE	7.32897764024535e-06	0.00150485257728	21.5307244852544
C-C motif chemokine 23 levels	ME/CFS	rs438811	19	45416741	T	C	0.2405	0.0669	0.0138	1.25e-06	14720	TRUE	3.96935989618291e-06	0.001635027607395	24.1037466167997
C-C motif chemokine 23 levels	ME/CFS	rs4719850	7	3238978	T	C	0.5907	-0.0548	0.0118	3.42e-06	14726	TRUE	9.66218301633172e-06	0.0014521110429408	21.4119755624257
C-C motif chemokine 23 levels	ME/CFS	rs6497967	16	26890471	T	C	0.3198	-0.0547	0.0123	8.7e-06	14729	TRUE	3.31662954828201e-05	0.0013017264676728	19.1955129967457
C-C motif chemokine 23 levels	ME/CFS	rs74127049	1	161582200	C	G	0.608	0.0603	0.0132	4.92e-06	13422	TRUE	7.71411514042114e-06	0.00173322229248	23.3002276390455
C-C motif chemokine 25 levels	ME/CFS	rs2078037	18	2519969	A	C	0.7599	0.0662	0.0136	1.13e-06	14712	TRUE	2.72502198077566e-06	0.0015991697981112	23.5614665158671
C-C motif chemokine 25 levels	ME/CFS	rs485073	19	49207255	A	G	0.5286	0.3098	0.0113	1.77e-165	14735	TRUE	2.33902064300409e-153	0.0478310108766432	740.093713716073
C-C motif chemokine 25 levels	ME/CFS	rs635634	9	136155000	T	C	0.1875	-0.2482	0.0166	1.52e-50	11785	TRUE	2.28724694898002e-48	0.0187697371875	225.394407064445
C-C motif chemokine 25 levels	ME/CFS	rs7296588	12	578100	A	G	0.4365	-0.1159	0.0116	1.66e-23	14725	TRUE	2.13507663277985e-21	0.006608076103755	97.9378854762528
C-C motif chemokine 28 levels	ME/CFS	rs12589600	14	86936828	A	G	0.5556	0.051	0.0114	7.69e-06	14711	TRUE	1.28094909600746e-05	0.00128441874528	18.9168124328132
C-C motif chemokine 28 levels	ME/CFS	rs139902	22	38406782	A	C	0.3659	0.0684	0.0121	1.58e-08	14285	TRUE	3.50321051034791e-08	0.0021710126888928	31.0760407141669
C-C motif chemokine 28 levels	ME/CFS	rs2477954	10	90264140	T	C	0.6211	-0.058	0.012	1.34e-06	14286	TRUE	6.40432359136699e-06	0.00158333246712	22.6521869033174
C-C motif chemokine 28 levels	ME/CFS	rs2631360	5	131707429	A	G	0.5481	0.0597	0.0128	3.1e-06	11780	TRUE	9.71151711686615e-06	0.0017655531714702	20.8314643114575
C-C motif chemokine 28 levels	ME/CFS	rs2866626	4	102569209	C	G	0.6079	-0.0597	0.0121	8.06e-07	14285	TRUE	1.43940693013041e-06	0.0016990558058862	24.3089162808143
C-C motif chemokine 28 levels	ME/CFS	rs3823797	7	77694740	A	G	0.7423	-0.058	0.0128	5.86e-06	14732	TRUE	1.25922289923657e-05	0.00128700389688	18.9819973055452
C-C motif chemokine 28 levels	ME/CFS	rs6580980	12	54692061	A	G	0.4015	-0.0688	0.0118	5.53e-09	14285	TRUE	1.69514229354286e-08	0.00227486996352	32.5660512207086
C-C motif chemokine 28 levels	ME/CFS	rs6671688	1	154994265	T	C	0.5411	0.0534	0.0116	4.16e-06	14286	TRUE	9.48202897757436e-06	0.0014161462326648	20.2569195476869
C-C motif chemokine 28 levels	ME/CFS	rs7661151	4	157065076	T	C	0.6323	0.0531	0.0116	4.7e-06	14730	TRUE	1.29704185048574e-05	0.0013111000969662	19.3352326535251
C-C motif chemokine 28 levels	ME/CFS	rs7958187	12	69466941	A	G	0.3872	-0.055	0.0122	6.54e-06	13420	TRUE	1.20792094256651e-05	0.00143552	19.2895081545844
C-C motif chemokine 4 levels	ME/CFS	rs1161092	12	67722012	A	G	0.6742	-0.0635	0.0125	3.77e-07	14296	TRUE	1.20268981750473e-06	0.00177140258622	25.365360833209
C-C motif chemokine 4 levels	ME/CFS	rs11619402	13	43555687	A	G	0.7907	0.0672	0.015	7.46e-06	14296	TRUE	1.30346889253965e-05	0.0014946844243968	21.3970009263413
C-C motif chemokine 4 levels	ME/CFS	rs13100427	3	22458640	A	G	0.56	0.0533	0.012	8.93e-06	14296	TRUE	1.52798718057685e-05	0.00139999	20.0395206624436
C-C motif chemokine 4 levels	ME/CFS	rs1634503	17	34421139	A	G	0.2416	-0.0745	0.0138	6.72e-08	14295	TRUE	1.12264668242972e-07	0.00203393839872	29.1303308313503
C-C motif chemokine 4 levels	ME/CFS	rs6100282	20	57507885	A	G	0.198	-0.0715	0.0159	6.9e-06	12799	TRUE	1.09971719113456e-05	0.00162361	20.8111224968895
C-C motif chemokine 4 levels	ME/CFS	rs66822987	3	63106417	T	C	0.2289	0.0648	0.0146	9.06e-06	14296	TRUE	1.51916428595423e-05	0.0014823013468032	21.2194690988286
Natural killer cell receptor 2B4 levels	ME/CFS	rs10903115	1	25261696	A	G	0.4429	-0.0559	0.0122	4.61e-06	14286	TRUE	1.31559471523676e-05	0.0015420286764558	22.0603553150032
Natural killer cell receptor 2B4 levels	ME/CFS	rs11020961	11	94575608	A	G	0.8167	0.0768	0.0161	1.84e-06	14287	TRUE	2.88682461988249e-06	0.0017659461500928	25.2711682764017
Natural killer cell receptor 2B4 levels	ME/CFS	rs11220506	11	126335329	A	G	0.1876	-0.0702	0.0147	1.79e-06	14729	TRUE	5.1073838047512e-06	0.0015021280939392	22.1551202680218
Natural killer cell receptor 2B4 levels	ME/CFS	rs11265488	1	160773957	A	G	0.4675	-0.0624	0.0118	1.24e-07	14287	TRUE	3.72549334487682e-07	0.00193865	27.7474713193701
Natural killer cell receptor 2B4 levels	ME/CFS	rs11265493	1	160803802	A	G	0.4066	0.2122	0.0119	3.99e-71	14287	TRUE	3.32331744876044e-67	0.0217287964250592	317.290190897654
Natural killer cell receptor 2B4 levels	ME/CFS	rs1434219	2	79554556	T	C	0.4388	-0.0589	0.0123	1.68e-06	14287	TRUE	3.56031341117941e-06	0.0017086175641952	24.4493765387161
Natural killer cell receptor 2B4 levels	ME/CFS	rs1574847	4	27611759	C	G	0.2366	-0.0637	0.0139	4.59e-06	14287	TRUE	1.49375680941583e-05	0.0014658035063672	20.9697406077659
Natural killer cell receptor 2B4 levels	ME/CFS	rs2554697	8	3921805	A	G	0.6347	0.0627	0.0134	2.88e-06	11782	TRUE	7.35315118828941e-06	0.0018229856408478	21.513990545028
Natural killer cell receptor 2B4 levels	ME/CFS	rs3184504	12	111884608	T	C	0.4764	0.116	0.0128	1.27e-19	11784	TRUE	1.11602707414965e-18	0.00671301109248	79.6272352047927
Natural killer cell receptor 2B4 levels	ME/CFS	rs34826779	8	106570964	T	G	0.248	0.063	0.0138	4.99e-06	14287	TRUE	1.6935453602415e-05	0.00148041	21.178942385134
Natural killer cell receptor 2B4 levels	ME/CFS	rs3828139	1	44253015	T	C	0.4677	0.0744	0.0119	4.05e-10	14286	TRUE	9.43533530265298e-10	0.0027561300285312	39.4773660816446
Natural killer cell receptor 2B4 levels	ME/CFS	rs4672486	2	62495209	A	G	0.4329	0.0661	0.0117	1.61e-08	14720	TRUE	7.41395883683613e-08	0.0021452610504078	31.6418321299339
Natural killer cell receptor 2B4 levels	ME/CFS	rs56272634	2	111846068	T	C	0.6994	0.0704	0.0126	2.31e-08	14729	TRUE	6.63858443248822e-08	0.0020839625883648	30.7546084923663
Natural killer cell receptor 2B4 levels	ME/CFS	rs72837690	17	7088423	T	C	0.6405	-0.0776	0.0125	5.37e-10	14287	TRUE	2.19244538601954e-09	0.00277313790432	39.7244363032515
CD40L receptor levels	ME/CFS	rs11755766	6	10178951	T	C	0.5049	-0.0504	0.0112	6.8e-06	14735	TRUE	1.31969992756467e-05	0.0012699580215168	18.7340830300268
CD40L receptor levels	ME/CFS	rs17372980	1	59140291	T	C	0.7421	-0.0611	0.0134	5.12e-06	14288	TRUE	8.99633571442983e-06	0.0014289801297278	20.4436236652887
CD40L receptor levels	ME/CFS	rs1883832	20	44746982	T	C	0.2575	-0.4519	0.0126	1.07e-281	14736	TRUE	1.19574503914344e-263	0.078088731793875	1248.01530681986
CD40L receptor levels	ME/CFS	rs404842	16	84304113	A	G	0.6433	-0.0599	0.0123	1.12e-06	14287	TRUE	1.95259125945128e-06	0.0016466462186622	23.561138092537
CD40L receptor levels	ME/CFS	rs4664334	2	161368905	T	C	0.5003	0.0541	0.0118	4.55e-06	14288	TRUE	1.7147300751945e-05	0.0014634044731742	20.9368353622899
CD40L receptor levels	ME/CFS	rs7250371	19	57861085	T	C	0.3648	0.0686	0.0116	3.34e-09	14722	TRUE	2.82786487832627e-08	0.0021809391378432	32.1736
CD40L receptor levels	ME/CFS	rs8024256	15	26829521	A	G	0.3092	-0.0562	0.0121	3.41e-06	14736	TRUE	4.88011066239556e-06	0.0013492562576768	19.9068010765328
CD40L receptor levels	ME/CFS	rs9526031	13	45595067	A	C	0.4882	0.064	0.012	9.64e-08	14288	TRUE	9.65765589455942e-07	0.00204685934592	29.3014084776041
T-cell surface glycoprotein CD5 levels	ME/CFS	rs11622090	14	93329692	T	C	0.3206	-0.0588	0.0128	4.35e-06	13236	TRUE	7.32152636457594e-06	0.0015061690127232	19.9627079264677
T-cell surface glycoprotein CD5 levels	ME/CFS	rs12416520	10	71211945	A	G	0.7492	-0.0629	0.0132	1.89e-06	14709	TRUE	3.76247942934816e-06	0.0014868138137952	21.8991306895053
T-cell surface glycoprotein CD5 levels	ME/CFS	rs1259355	12	31688535	A	G	0.4361	0.0569	0.0119	1.74e-06	14287	TRUE	4.15964308725133e-06	0.0015923653169438	22.7832177583089
T-cell surface glycoprotein CD5 levels	ME/CFS	rs16541	17	37365138	A	G	0.7871	-0.0679	0.015	5.99e-06	14287	TRUE	1.05093701887814e-05	0.0015451659101438	22.1068537832506
T-cell surface glycoprotein CD5 levels	ME/CFS	rs2237450	7	50716017	T	C	0.6389	0.0623	0.0124	5.06e-07	14287	TRUE	1.40660611619713e-06	0.0017908799139182	25.6286173463486
T-cell surface glycoprotein CD5 levels	ME/CFS	rs3184504	12	111884608	T	C	0.4764	0.1427	0.0128	7.29e-29	11784	TRUE	1.53775075893292e-27	0.0101589619240032	120.921324520207
T-cell surface glycoprotein CD5 levels	ME/CFS	rs4073745	5	176733341	A	G	0.7003	-0.0683	0.0131	1.85e-07	14287	TRUE	6.24941513208811e-07	0.0019581333867198	28.0268156727847
T-cell surface glycoprotein CD5 levels	ME/CFS	rs4939490	11	60793651	C	G	0.6328	0.1083	0.012	1.8e-19	14735	TRUE	1.18833964403232e-18	0.0054507473451648	80.7459866084517
T-cell surface glycoprotein CD5 levels	ME/CFS	rs61768480	1	1103150	A	G	0.2776	0.0695	0.0147	2.27e-06	13670	TRUE	3.39139204532771e-06	0.00193729966752	26.5304092086024
T-cell surface glycoprotein CD5 levels	ME/CFS	rs6488973	12	125487245	A	G	0.2804	-0.0613	0.0135	5.61e-06	14722	TRUE	2.31498259205057e-05	0.0015164221124192	22.3556340726556
T-cell surface glycoprotein CD5 levels	ME/CFS	rs7012814	8	9173358	A	G	0.4819	-0.0533	0.0119	7.5e-06	14287	TRUE	2.73464696771571e-05	0.0014185835920542	20.2932542900595
T-cell surface glycoprotein CD6 isoform levels	ME/CFS	rs11230863	11	61779047	A	G	0.7396	0.0647	0.0133	1.15e-06	14731	TRUE	3.00485283681803e-06	0.0016124135510112	23.7875946327758
T-cell surface glycoprotein CD6 isoform levels	ME/CFS	rs1483572	8	79635243	A	C	0.3374	0.0602	0.0124	1.2e-06	14287	TRUE	5.65670994659266e-06	0.0016203897524192	23.1848360841105
T-cell surface glycoprotein CD6 isoform levels	ME/CFS	rs4938993	11	60813632	C	G	0.2252	-0.5114	0.0138	1.34e-300	14287	TRUE	6.1007340267104e-282	0.0912660892188032	1434.67308639318
T-cell surface glycoprotein CD6 isoform levels	ME/CFS	rs494417	11	60626627	A	C	0.6353	0.1149	0.012	1.02e-21	14731	TRUE	4.68346045497131e-20	0.0061176506335182	90.6615116351803
T-cell surface glycoprotein CD6 isoform levels	ME/CFS	rs653178	12	112007756	T	C	0.5224	-0.1085	0.0131	1.21e-16	11784	TRUE	6.56039651265748e-16	0.00587431131168	69.6201060507078
T-cell surface glycoprotein CD6 isoform levels	ME/CFS	rs9691968	7	153635380	A	C	0.2505	0.0646	0.0134	1.43e-06	14735	TRUE	4.44818009020415e-06	0.00156701949342	23.1231325960839
CUB domain-containing protein 1 levels	ME/CFS	rs10465082	9	35993938	T	C	0.5023	-0.0504	0.0112	6.8e-06	14733	TRUE	1.28584957079301e-05	0.0012700531251072	18.732944420558
CUB domain-containing protein 1 levels	ME/CFS	rs12290068	11	126261564	A	G	0.3187	0.1221	0.0122	1.4e-23	14726	TRUE	4.64602782263231e-22	0.0064741353698142	95.9463387705831
CUB domain-containing protein 1 levels	ME/CFS	rs12928188	16	79183747	A	T	0.2312	-0.0658	0.0134	9.09e-07	14715	TRUE	2.60838811736394e-06	0.0015391572320768	22.6805292561779
CUB domain-containing protein 1 levels	ME/CFS	rs1463919	8	91776995	A	C	0.4982	0.0507	0.0113	7.23e-06	14285	TRUE	1.63089900281268e-05	0.0012852283432248	18.380539616759
CUB domain-containing protein 1 levels	ME/CFS	rs17078000	13	84915900	A	G	0.7179	0.0609	0.0128	1.96e-06	14286	TRUE	1.31282784029613e-05	0.0015022133611758	21.4898980630357
CUB domain-containing protein 1 levels	ME/CFS	rs2276862	3	45187785	C	G	0.8212	0.303	0.0146	1.14e-95	14730	TRUE	1.78909817914026e-91	0.02696073376608	408.079818241752
CUB domain-containing protein 1 levels	ME/CFS	rs28535751	14	59010649	T	C	0.6294	-0.0541	0.0118	4.55e-06	14733	TRUE	8.53362386481781e-06	0.0013653898794168	20.1410587114142
CUB domain-containing protein 1 levels	ME/CFS	rs2990246	1	155197602	C	G	0.4028	-0.0566	0.012	2.4e-06	14286	TRUE	6.39717988950297e-06	0.0015412465553792	22.0491489719385
CUB domain-containing protein 1 levels	ME/CFS	rs4804148	19	11270867	T	C	0.7187	-0.0619	0.0125	7.35e-07	14734	TRUE	1.35338760477304e-06	0.0015492755629982	22.8593430156098
CUB domain-containing protein 1 levels	ME/CFS	rs672806	11	126188405	A	G	0.4097	0.0816	0.0116	2e-12	14286	TRUE	5.88496586965177e-12	0.0032206910049792	46.1529948504907
CUB domain-containing protein 1 levels	ME/CFS	rs6991332	8	61937553	T	C	0.6455	-0.0579	0.0119	1.14e-06	14286	TRUE	3.01959377144496e-06	0.001534262284395	21.9490781130242
CUB domain-containing protein 1 levels	ME/CFS	rs7506429	18	19991319	A	C	0.7965	0.0737	0.0144	3.09e-07	14286	TRUE	2.0232510642175e-06	0.001760820821595	25.1959301340625
CUB domain-containing protein 1 levels	ME/CFS	rs7618923	3	45130725	T	C	0.1811	-0.1738	0.0151	1.18e-30	14286	TRUE	4.13256349396558e-29	0.0089593986559352	129.133004468046
CUB domain-containing protein 1 levels	ME/CFS	rs9272226	6	32602396	T	C	0.6505	-0.0933	0.0118	2.64e-15	14733	TRUE	1.32830675002582e-14	0.003958109130555	58.5386078002298
Macrophage colony-stimulating factor 1 levels	ME/CFS	rs10042665	5	78775099	C	G	0.3043	0.0583	0.0122	1.76e-06	14727	TRUE	2.84022045637549e-06	0.0014391002906478	21.2212913463333
Macrophage colony-stimulating factor 1 levels	ME/CFS	rs11806838	1	190519358	T	C	0.185	0.0674	0.0152	9.24e-06	14286	TRUE	1.60306362543986e-05	0.00136987	19.5940540596398
Macrophage colony-stimulating factor 1 levels	ME/CFS	rs12549430	8	80715263	A	G	0.738	-0.061	0.0135	6.23e-06	14286	TRUE	1.10955091750219e-05	0.00143896	20.5836572116765
Macrophage colony-stimulating factor 1 levels	ME/CFS	rs1605333	12	58388232	C	G	0.6484	-0.0601	0.0124	1.25e-06	13237	TRUE	1.95372099479985e-06	0.0016469135861088	21.832858142849
Macrophage colony-stimulating factor 1 levels	ME/CFS	rs17610659	1	110503296	T	C	0.4821	0.1684	0.0118	3.31e-46	14286	TRUE	1.66573350563525e-44	0.0141611072675808	205.182872882483
Macrophage colony-stimulating factor 1 levels	ME/CFS	rs2523992	6	30075103	T	G	0.8323	-0.075	0.0152	8.05e-07	14734	TRUE	2.0653894442102e-06	0.0015702379875	23.1691270753209
Macrophage colony-stimulating factor 1 levels	ME/CFS	rs7538029	1	110474695	A	C	0.2211	0.0775	0.0165	2.64e-06	11335	TRUE	5.92795879769487e-06	0.002068730164875	23.4935207135075
Macrophage colony-stimulating factor 1 levels	ME/CFS	rs7825914	8	19590012	A	G	0.3028	0.054	0.0122	9.59e-06	14732	TRUE	1.41033457085506e-05	0.00123120611712	18.1580223733985
Macrophage colony-stimulating factor 1 levels	ME/CFS	rs846654	2	10646611	T	C	0.5786	-0.0519	0.0114	5.3e-06	14707	TRUE	1.56565104608749e-05	0.0013135229703288	19.3407598109603
Cystatin D levels	ME/CFS	rs10479093	5	134508559	A	G	0.587	-0.0565	0.0116	1.11e-06	14712	TRUE	3.96787060182217e-06	0.0015478007195	22.8034437705201
Cystatin D levels	ME/CFS	rs11054089	12	11116082	T	G	0.7422	0.1707	0.0133	1.05e-37	14288	TRUE	5.26130017016383e-36	0.0111506684005368	161.094763053946
Cystatin D levels	ME/CFS	rs1509659	11	34865133	A	G	0.6342	-0.0671	0.0118	1.3e-08	14732	TRUE	4.02741609741809e-08	0.0020890314335352	30.8358500760622
Cystatin D levels	ME/CFS	rs35106244	19	49203829	T	C	0.4156	0.0831	0.0123	1.42e-11	14288	TRUE	1.23053675226474e-10	0.0033544227079008	48.0825720766992
Cystatin D levels	ME/CFS	rs470841	18	24286681	T	C	0.6369	0.0568	0.0119	1.81e-06	14736	TRUE	3.2826774420204e-06	0.0014921901363072	22.0187856831602
Cystatin D levels	ME/CFS	rs4950836	1	202192624	A	G	0.6022	0.0585	0.012	1.09e-06	14288	TRUE	2.7365818340335e-06	0.00163963529262	23.462299404519
Cystatin D levels	ME/CFS	rs60586299	18	3479423	T	C	0.3077	-0.0654	0.0134	1.06e-06	14288	TRUE	1.81910386499991e-06	0.0018222473199672	26.0801496959392
Cystatin D levels	ME/CFS	rs6106715	20	23770266	C	G	0.6593	-0.3784	0.0118	1.24e-225	14726	TRUE	3.63929464084235e-211	0.0643261353840512	1012.25229560465
Cystatin D levels	ME/CFS	rs72748935	15	63639416	T	C	0.4618	0.0772	0.0114	1.27e-11	14722	TRUE	3.78616101339383e-11	0.0029625263261568	43.7379623860492
Cystatin D levels	ME/CFS	rs7275493	21	18049996	T	C	0.6243	-0.0572	0.0119	1.53e-06	14727	TRUE	2.71150765545522e-06	0.0015348169375968	22.6349198645021
Cystatin D levels	ME/CFS	rs72980022	2	233853187	A	G	0.2813	0.0607	0.0126	1.45e-06	14721	TRUE	3.77107185078312e-06	0.0014897889709838	21.9609210018117
Cystatin D levels	ME/CFS	rs7943316	11	34460472	A	T	0.345	-0.0639	0.012	1.01e-07	14731	TRUE	1.9912603730469e-07	0.0018454067595	27.2312488914494
Fractalkine levels	ME/CFS	rs12331618	4	187139939	A	G	0.4914	-0.0582	0.0114	3.3e-07	14729	TRUE	7.32398156379038e-07	0.0016931189594592	24.9768516971116
Fractalkine levels	ME/CFS	rs1976172	3	1260482	C	G	0.3525	-0.0569	0.012	2.12e-06	14732	TRUE	3.64282337228662e-06	0.001477928494875	21.8021086871859
Fractalkine levels	ME/CFS	rs2442752	6	31351764	T	C	0.6177	-0.0589	0.0117	4.8e-07	14743	TRUE	1.63393516191834e-06	0.0016384850555982	24.1925473318331
Fractalkine levels	ME/CFS	rs2731674	5	176839890	T	G	0.274	-0.0681	0.0128	1.04e-07	14740	TRUE	3.68462894732638e-07	0.00184506386328	27.2428159522682
Fractalkine levels	ME/CFS	rs35026817	3	70136592	T	G	0.3327	0.0633	0.0122	2.12e-07	14740	TRUE	4.14477437518199e-07	0.0017791449875838	26.2677730036845
Fractalkine levels	ME/CFS	rs36067349	15	23001299	T	C	0.8038	0.0666	0.015	9e-06	14294	TRUE	2.42397197113692e-05	0.0013990249474272	20.0228770531462
Fractalkine levels	ME/CFS	rs3732378	3	39307162	A	G	0.1671	0.0941	0.0154	9.94e-10	14740	TRUE	3.57506366816082e-09	0.0024647822314158	36.4157173396491
Fractalkine levels	ME/CFS	rs635634	9	136155000	T	C	0.1884	-0.1145	0.0166	5.29e-12	11792	TRUE	2.05125404425004e-11	0.00400925708952	47.4594180938983
Fractalkine levels	ME/CFS	rs6937696	6	32418018	T	C	0.651	-0.0811	0.012	1.4e-11	14742	TRUE	1.02172795219187e-10	0.00298867106958	44.1850661946526
Fractalkine levels	ME/CFS	rs712137	12	41381284	A	C	0.6601	0.0563	0.012	2.71e-06	14737	TRUE	1.33986119848512e-05	0.0014223539484462	20.9882381337352
C-X-C motif chemokine 1 levels	ME/CFS	rs10508556	10	18285342	T	C	0.4633	0.0518	0.0116	7.99e-06	14735	TRUE	1.76011219118523e-05	0.0013343919417528	19.6858651376501
C-X-C motif chemokine 1 levels	ME/CFS	rs11880837	19	14808453	A	G	0.3161	0.0583	0.0127	4.42e-06	14288	TRUE	8.98275144876985e-06	0.0014695494506462	21.0248805535991
C-X-C motif chemokine 1 levels	ME/CFS	rs12770839	10	65297720	A	C	0.321	0.0648	0.0126	2.71e-07	14724	TRUE	1.24621691131739e-06	0.00183043711872	26.9971117772912
C-X-C motif chemokine 1 levels	ME/CFS	rs1366946	4	74738469	T	C	0.7638	-0.3134	0.0134	5.65e-121	14730	TRUE	2.39281423195438e-113	0.0354394952059872	541.130268966637
C-X-C motif chemokine 1 levels	ME/CFS	rs150441545	14	35091527	A	C	0.8268	-0.0719	0.0158	5.35e-06	14288	TRUE	1.19106041891106e-05	0.0014805945010272	21.1831366773536
C-X-C motif chemokine 1 levels	ME/CFS	rs2122155	4	59689961	A	G	0.5637	-0.0538	0.0117	4.26e-06	14717	TRUE	9.51922574136778e-06	0.0014237305195128	20.9800645528361
C-X-C motif chemokine 1 levels	ME/CFS	rs2835916	21	39102421	C	G	0.3876	-0.0564	0.012	2.6e-06	14735	TRUE	1.19797474430521e-05	0.0015101050295808	22.2820255997414
C-X-C motif chemokine 1 levels	ME/CFS	rs67797811	9	4396102	C	G	0.1691	0.0822	0.0179	4.39e-06	14288	TRUE	8.54353984382139e-06	0.0018987421759992	27.1770329049197
C-X-C motif chemokine 1 levels	ME/CFS	rs6807587	3	45270029	A	G	0.2947	0.0577	0.0128	6.55e-06	14733	TRUE	1.96048384374817e-05	0.0013839985708878	20.4159385775629
C-X-C motif chemokine 1 levels	ME/CFS	rs7700661	5	122405522	A	G	0.3196	0.0556	0.0124	7.33e-06	14719	TRUE	1.56108569243795e-05	0.0013444685710848	19.8131821613641
C-X-C motif chemokine 1 levels	ME/CFS	rs863004	1	159176831	T	C	0.3809	0.0661	0.0119	2.78e-08	14722	TRUE	5.28134185117898e-08	0.0020606521725998	30.3954343985997
C-X-C motif chemokine 1 levels	ME/CFS	rs937341	12	125093430	T	G	0.7719	0.066	0.0146	6.17e-06	14288	TRUE	9.48147064955047e-06	0.00153392523768	21.9473214958384
C-X-C motif chemokine 10 levels	ME/CFS	rs10481754	9	84196490	T	C	0.4567	-0.0548	0.0119	4.12e-06	14296	TRUE	8.46823919940445e-06	0.0014902592606688	21.3335584049759
C-X-C motif chemokine 10 levels	ME/CFS	rs1077965	15	80065337	A	G	0.5648	-0.0546	0.0118	3.71e-06	14731	TRUE	6.62382714332461e-06	0.0014655439798272	21.6176789381004
C-X-C motif chemokine 10 levels	ME/CFS	rs12174864	6	88557407	A	G	0.6254	-0.0582	0.0121	1.51e-06	14295	TRUE	2.99918726666176e-06	0.0015870902180832	22.7203397159779
C-X-C motif chemokine 10 levels	ME/CFS	rs12476448	2	14400474	T	C	0.4864	0.0536	0.0115	3.15e-06	14737	TRUE	5.74059031417745e-06	0.0014354172346368	21.1812769223192
C-X-C motif chemokine 10 levels	ME/CFS	rs12646113	4	77175245	T	C	0.246	0.0977	0.0136	6.78e-13	14743	TRUE	1.70911348746175e-12	0.00354099714072	52.3833280662575
C-X-C motif chemokine 10 levels	ME/CFS	rs1563171	2	3891773	A	G	0.7042	0.0592	0.0127	3.14e-06	14740	TRUE	1.14946850166691e-05	0.0014600495659008	21.549674094553
C-X-C motif chemokine 10 levels	ME/CFS	rs2349689	8	62003730	A	G	0.2555	-0.0789	0.0164	1.5e-06	14296	TRUE	2.65050453317315e-06	0.002368315779795	33.9330699814838
C-X-C motif chemokine 10 levels	ME/CFS	rs3184504	12	111884608	T	C	0.4756	0.1138	0.0131	3.72e-18	11793	TRUE	2.83490585048595e-17	0.0064597996520832	76.6627235325161
C-X-C motif chemokine 10 levels	ME/CFS	rs3846056	3	134227292	A	G	0.3248	-0.0559	0.0124	6.54e-06	14296	TRUE	1.02006229549255e-05	0.0013705726641152	19.6178533543988
C-X-C motif chemokine 10 levels	ME/CFS	rs4367871	10	1845059	T	C	0.5587	-0.0567	0.0119	1.89e-06	14296	TRUE	8.94449769759653e-06	0.0015852899713518	22.6961147736419
C-X-C motif chemokine 10 levels	ME/CFS	rs4804148	19	11270867	T	C	0.7227	-0.0629	0.013	1.31e-06	14744	TRUE	2.35836465694123e-06	0.0015857663973822	23.4144981545935
C-X-C motif chemokine 10 levels	ME/CFS	rs741344	12	68597086	A	G	0.7036	-0.06	0.013	3.92e-06	14296	TRUE	1.28414102353998e-05	0.00150154	21.4952699857646
C-X-C motif chemokine 10 levels	ME/CFS	rs820963	2	57744868	C	G	0.3617	-0.0539	0.0122	9.96e-06	14732	TRUE	4.83990644732648e-05	0.0013414697358062	19.7863920545473
C-X-C motif chemokine 11 levels	ME/CFS	rs10733789	10	64948684	T	C	0.6875	-0.0815	0.0127	1.39e-10	14287	TRUE	1.18014274471551e-09	0.002854091796875	40.8873977047441
C-X-C motif chemokine 11 levels	ME/CFS	rs10876335	12	53150540	C	G	0.3069	0.0607	0.0133	5.02e-06	13240	TRUE	9.09585050374474e-06	0.0015674733476622	20.7827886436412
C-X-C motif chemokine 11 levels	ME/CFS	rs10898158	11	83554112	A	G	0.6028	0.0609	0.0121	4.83e-07	14288	TRUE	1.74420617659092e-06	0.0017760167786592	25.4173172818865
C-X-C motif chemokine 11 levels	ME/CFS	rs11754031	6	88567494	T	C	0.357	0.0542	0.0122	8.89e-06	14288	TRUE	1.23486104785651e-05	0.00134867639928	19.2932113389132
C-X-C motif chemokine 11 levels	ME/CFS	rs12433317	14	50775476	A	G	0.4282	0.0571	0.012	1.95e-06	14288	TRUE	8.34553998113192e-06	0.0015965886079032	22.8453394612326
C-X-C motif chemokine 11 levels	ME/CFS	rs2245786	20	4795382	A	G	0.6525	-0.0599	0.0131	4.82e-06	14721	TRUE	1.33405968163424e-05	0.001627117684875	23.9885774422664
C-X-C motif chemokine 11 levels	ME/CFS	rs3184504	12	111884608	T	C	0.4764	0.1236	0.0132	7.7e-21	11785	TRUE	7.57405676793723e-20	0.0076214626887168	90.4933868324694
C-X-C motif chemokine 11 levels	ME/CFS	rs60141220	1	26395741	A	G	0.1703	-0.0777	0.0165	2.49e-06	13221	TRUE	4.74763835665811e-06	0.0017061129181278	22.5916505716135
C-X-C motif chemokine 11 levels	ME/CFS	rs6827617	4	76916146	A	G	0.6041	-0.1724	0.0118	2.42e-48	14718	TRUE	9.0024375633074e-46	0.0142167018680288	212.230198144322
C-X-C motif chemokine 11 levels	ME/CFS	rs7475335	10	104343428	A	C	0.3172	-0.0646	0.0124	1.89e-07	14735	TRUE	7.25238946274549e-07	0.0018076807062912	26.6807901954532
C-X-C motif chemokine 11 levels	ME/CFS	rs7750544	6	154177484	T	C	0.165	-0.0773	0.0164	2.44e-06	13644	TRUE	1.34496108267909e-05	0.0016464911595	22.4984759396358
C-X-C motif chemokine 5 levels	ME/CFS	rs10403201	19	14764810	A	G	0.2925	-0.0601	0.0127	2.22e-06	14730	TRUE	3.92071255296771e-06	0.001494965788875	22.0508213621039
C-X-C motif chemokine 5 levels	ME/CFS	rs10821552	9	136939992	A	C	0.3353	-0.1132	0.0156	3.97e-13	9841	TRUE	1.4296245323265e-12	0.0057119195449568	56.5224279638451
C-X-C motif chemokine 5 levels	ME/CFS	rs11734099	4	6891435	A	G	0.1845	0.0769	0.0153	5e-07	14731	TRUE	4.42215677444037e-06	0.001779520564395	26.2572837694068
C-X-C motif chemokine 5 levels	ME/CFS	rs2004100	8	144554731	T	C	0.2492	0.0675	0.0147	4.39e-06	13224	TRUE	7.99868977705112e-06	0.00170494	22.5812550126093
C-X-C motif chemokine 5 levels	ME/CFS	rs2647400	6	76351999	C	G	0.2784	0.0631	0.013	1.21e-06	14734	TRUE	1.89912393175009e-06	0.0015997586592768	23.6054075235574
C-X-C motif chemokine 5 levels	ME/CFS	rs3183927	9	100684757	A	G	0.6436	-0.0619	0.0121	3.13e-07	14725	TRUE	5.06271021322304e-07	0.0017577820469088	25.9253962727655
C-X-C motif chemokine 5 levels	ME/CFS	rs6993770	8	106581528	A	T	0.7312	-0.1058	0.0135	4.61e-15	14288	TRUE	5.61785171767731e-14	0.0044001428717568	63.1382584236556
C-X-C motif chemokine 5 levels	ME/CFS	rs7090111	10	65077994	C	G	0.5834	-0.1734	0.0117	1.08e-49	14735	TRUE	4.15898470705967e-46	0.0146155065647328	218.524098616084
C-X-C motif chemokine 5 levels	ME/CFS	rs7197943	16	64226202	A	C	0.6522	0.0552	0.0123	7.2e-06	14719	TRUE	1.02220859495101e-05	0.0013823516118528	20.3722302569704
C-X-C motif chemokine 5 levels	ME/CFS	rs7636889	3	56874033	A	G	0.7593	-0.0768	0.0137	2.07e-08	14733	TRUE	5.98858264854766e-08	0.0021559660904448	31.8281569053516
C-X-C motif chemokine 5 levels	ME/CFS	rs7781261	7	111992684	A	G	0.8155	-0.0675	0.0151	7.81e-06	14728	TRUE	1.52100893832041e-05	0.001371064471875	20.2180156157338
C-X-C motif chemokine 5 levels	ME/CFS	rs916776	16	26812516	T	G	0.3883	0.0546	0.0122	7.63e-06	14287	TRUE	1.10968623740595e-05	0.0014161887892152	20.2589473480548
C-X-C motif chemokine 5 levels	ME/CFS	rs9429422	1	112467126	T	C	0.2633	0.0601	0.0135	8.51e-06	14288	TRUE	1.3041320527364e-05	0.0014012656261022	20.046571305788
C-X-C motif chemokine 6 levels	ME/CFS	rs12075	1	159175354	A	G	0.5554	0.0816	0.0115	1.29e-12	14741	TRUE	3.09521523543324e-12	0.0032884076279808	48.6277478858885
C-X-C motif chemokine 6 levels	ME/CFS	rs13148728	4	74711126	T	C	0.5539	-0.4178	0.0118	1.34e-274	14296	TRUE	1.21721780501626e-255	0.0862641714457272	1349.47107042546
C-X-C motif chemokine 6 levels	ME/CFS	rs597808	12	111973358	A	G	0.4781	0.0655	0.0135	1.22e-06	11344	TRUE	2.64668894493738e-06	0.002141009706395	24.3354344913875
C-X-C motif chemokine 9 levels	ME/CFS	rs10008912	4	7148069	A	G	0.5255	0.0586	0.0131	7.7e-06	14287	TRUE	1.28338938458844e-05	0.00171251413502	24.5052299714688
C-X-C motif chemokine 9 levels	ME/CFS	rs11130569	3	57075894	A	G	0.4547	-0.051	0.0114	7.69e-06	14727	TRUE	1.35311834609221e-05	0.00128982502782	19.0172023982619
C-X-C motif chemokine 9 levels	ME/CFS	rs1758695	9	94165889	T	G	0.5681	0.0511	0.0115	8.85e-06	14732	TRUE	4.38736347861189e-05	0.0012813854527838	18.8990246547698
C-X-C motif chemokine 9 levels	ME/CFS	rs2535260	6	29628883	C	G	0.8128	0.0642	0.0144	8.26e-06	14735	TRUE	3.51425862398437e-05	0.0012542658306048	18.5023052916152
C-X-C motif chemokine 9 levels	ME/CFS	rs3184504	12	111884608	T	C	0.4744	0.1008	0.013	8.92e-15	11784	TRUE	4.90439041166813e-14	0.0050670022459392	60.0034581187073
C-X-C motif chemokine 9 levels	ME/CFS	rs4241577	4	76930776	A	C	0.2629	-0.1419	0.0128	1.47e-28	14724	TRUE	5.05661475722285e-27	0.0078039015852798	115.792673768878
C-X-C motif chemokine 9 levels	ME/CFS	rs6548432	3	76525063	A	G	0.4276	-0.0514	0.0114	6.52e-06	14724	TRUE	1.00370908789636e-05	0.0012932829595008	19.0643673511998
C-X-C motif chemokine 9 levels	ME/CFS	rs656739	7	29049949	A	G	0.6566	0.0562	0.0119	2.33e-06	14735	TRUE	8.25549100291921e-06	0.0014243076143072	21.0142548447724
C-X-C motif chemokine 9 levels	ME/CFS	rs6586167	10	90756146	T	G	0.5056	-0.052	0.0114	5.08e-06	14735	TRUE	1.76101260957257e-05	0.00135183040512	19.9434775579797
C-X-C motif chemokine 9 levels	ME/CFS	rs72991127	2	236906094	C	G	0.264	-0.0583	0.0131	8.57e-06	14287	TRUE	6.69057653153236e-05	0.00132083584512	18.8930947242763
C-X-C motif chemokine 9 levels	ME/CFS	rs7429588	3	46835250	T	C	0.706	0.0592	0.0134	9.97e-06	14285	TRUE	2.04247758129385e-05	0.00145487419392	20.8102443993051
C-X-C motif chemokine 9 levels	ME/CFS	rs7600322	2	204754353	T	C	0.5214	0.057	0.0118	1.36e-06	13849	TRUE	2.88543100429022e-06	0.00162152417592	22.489712877104
C-X-C motif chemokine 9 levels	ME/CFS	rs79551873	2	231423737	T	C	0.3563	0.0533	0.0119	7.5e-06	14287	TRUE	1.57429092652495e-05	0.0013031180043518	18.6393299385975
C-X-C motif chemokine 9 levels	ME/CFS	rs9366778	6	31269173	A	G	0.4075	-0.0605	0.0115	1.43e-07	14735	TRUE	1.41577182853037e-06	0.001767488971875	26.0865226637571
Delta and Notch-like epidermal growth factor-related receptor levels	ME/CFS	rs1133851	18	3722038	A	G	0.2533	-0.0664	0.0142	2.92e-06	14286	TRUE	4.32772551239594e-06	0.0016678135408512	23.8628473975314
Delta and Notch-like epidermal growth factor-related receptor levels	ME/CFS	rs11725578	4	160466825	C	G	0.697	-0.0584	0.0128	5.05e-06	14287	TRUE	2.32544762545707e-05	0.00144055915392	20.6080746643496
Delta and Notch-like epidermal growth factor-related receptor levels	ME/CFS	rs194746	14	69282887	T	C	0.4849	0.0528	0.0112	2.43e-06	14723	TRUE	5.29012397820713e-06	0.0013926486892032	20.5297721139845
Delta and Notch-like epidermal growth factor-related receptor levels	ME/CFS	rs207671	2	230256586	A	G	0.5359	0.1016	0.0117	3.83e-18	14287	TRUE	9.50887329693994e-17	0.0051346723628928	73.7273605445005
Delta and Notch-like epidermal growth factor-related receptor levels	ME/CFS	rs2837988	21	42619544	A	C	0.3578	0.0576	0.0118	1.05e-06	14733	TRUE	2.37394532695352e-06	0.0015247042117632	22.4947155309962
Delta and Notch-like epidermal growth factor-related receptor levels	ME/CFS	rs35032874	2	230309360	T	G	0.7027	0.132	0.0132	1.52e-23	14287	TRUE	9.25977575222483e-23	0.00728019011808	104.760189936315
Delta and Notch-like epidermal growth factor-related receptor levels	ME/CFS	rs62193248	2	230596917	A	T	0.6507	0.213	0.0123	3.5e-67	14287	TRUE	1.09108208567091e-64	0.02062379555838	300.814863803463
Delta and Notch-like epidermal growth factor-related receptor levels	ME/CFS	rs6517655	21	42536246	C	G	0.289	0.0757	0.0129	4.41e-09	14287	TRUE	2.44581941928049e-08	0.00235499070942	33.7204536391022
Delta and Notch-like epidermal growth factor-related receptor levels	ME/CFS	rs7123587	11	1681922	A	C	0.6266	-0.0552	0.0124	8.52e-06	13222	TRUE	2.68292047893903e-05	0.0014258467671552	18.8766
Delta and Notch-like epidermal growth factor-related receptor levels	ME/CFS	rs773112	12	56375881	T	C	0.3128	0.0566	0.0125	5.95e-06	14287	TRUE	1.2562798910282e-05	0.0013772499118592	19.7011483958003
Delta and Notch-like epidermal growth factor-related receptor levels	ME/CFS	rs9597690	13	58788135	A	G	0.646	-0.0531	0.0118	6.8e-06	14720	TRUE	4.69689440457689e-05	0.00128959938648	19.0048323904035
Protein S100-A12 levels	ME/CFS	rs13384799	2	125135589	T	C	0.7266	-0.0622	0.0133	2.92e-06	14295	TRUE	4.56535245395131e-06	0.0015371090119392	22.0037212258394
Protein S100-A12 levels	ME/CFS	rs174344	22	18032226	A	G	0.6296	0.0617	0.0125	7.97e-07	14295	TRUE	2.34444715797873e-06	0.0017755627329152	25.4232587323113
Protein S100-A12 levels	ME/CFS	rs2056031	4	12920594	T	C	0.613	-0.0604	0.0119	3.86e-07	14739	TRUE	2.25316965868003e-06	0.00173091328992	25.5526986592537
Protein S100-A12 levels	ME/CFS	rs2425640	20	43028037	A	G	0.3511	-0.0583	0.0123	2.14e-06	14741	TRUE	5.81264109960668e-06	0.0015487299920862	22.8621386331429
Protein S100-A12 levels	ME/CFS	rs2946493	8	12823671	T	C	0.7902	0.0664	0.0148	7.24e-06	14295	TRUE	1.52078974353904e-05	0.0014618696965632	20.9250933328188
Protein S100-A12 levels	ME/CFS	rs3014874	1	153337943	A	G	0.2623	-0.1726	0.0137	2.15e-36	14294	TRUE	1.93668063172768e-34	0.0115289472598392	166.693514980388
Protein S100-A12 levels	ME/CFS	rs3802266	8	123985708	A	G	0.5633	0.0555	0.0118	2.56e-06	14740	TRUE	5.90733235051536e-06	0.001515440554155	22.3684609600092
Fibroblast growth factor 19 levels	ME/CFS	rs13103023	4	39457617	A	G	0.3415	0.0837	0.0124	1.48e-11	14296	TRUE	7.00047163133468e-11	0.003150847608795	45.1805728199495
Fibroblast growth factor 19 levels	ME/CFS	rs2306969	19	5851801	A	G	0.2338	0.0674	0.0141	1.75e-06	14739	TRUE	3.84617553038128e-06	0.0016275578841312	24.0244216753509
Fibroblast growth factor 19 levels	ME/CFS	rs2906655	7	101569302	T	C	0.2503	-0.0623	0.0135	3.93e-06	14743	TRUE	7.55542314351809e-06	0.0014566474383678	21.5037632906924
Fibroblast growth factor 19 levels	ME/CFS	rs516246	19	49206172	T	C	0.445	-0.1661	0.0118	5.31e-45	14744	TRUE	1.75522684808982e-41	0.0136276902795	203.675030331413
Fibroblast growth factor 19 levels	ME/CFS	rs7005978	8	59382715	A	G	0.3458	-0.1055	0.0123	9.72e-18	14744	TRUE	2.28201411846728e-16	0.00503582284478	74.613842470195
Fibroblast growth factor 19 levels	ME/CFS	rs834971	1	100098055	A	G	0.3002	-0.0614	0.0128	1.61e-06	14728	TRUE	3.63287901120565e-06	0.0015839860920032	23.3627855181704
Fibroblast growth factor 21 levels	ME/CFS	rs12290350	11	76480255	T	C	0.2168	-0.0689	0.0145	2.02e-06	14295	TRUE	3.49130608134267e-06	0.0016121312484992	23.0793989550511
Fibroblast growth factor 21 levels	ME/CFS	rs12532101	7	1194526	T	C	0.203	0.0659	0.0149	9.74e-06	14295	TRUE	2.48743697061684e-05	0.00140525514542	20.113576500358
Fibroblast growth factor 21 levels	ME/CFS	rs1260326	2	27730940	T	C	0.3977	0.1323	0.0119	1.03e-28	14730	TRUE	8.41559090452037e-27	0.0083852909883918	124.542894084469
Fibroblast growth factor 21 levels	ME/CFS	rs12691469	1	188409389	T	C	0.6149	-0.0541	0.0122	9.23e-06	14295	TRUE	2.74521125660328e-05	0.0013861254502238	19.8393909447542
Fibroblast growth factor 21 levels	ME/CFS	rs13062487	3	71944243	A	G	0.3387	0.0571	0.0126	5.85e-06	14295	TRUE	1.01011644102505e-05	0.0014605483266942	20.9061516782915
Fibroblast growth factor 21 levels	ME/CFS	rs2429473	12	47198899	A	C	0.795	-0.0812	0.0147	3.32e-08	14295	TRUE	7.32904548752467e-08	0.00214913	30.7836985845887
Fibroblast growth factor 21 levels	ME/CFS	rs35852631	5	107955452	C	G	0.2555	-0.0608	0.0135	6.68e-06	14730	TRUE	2.05438310896202e-05	0.00140634787328	20.741861750829
Fibroblast growth factor 21 levels	ME/CFS	rs4700382	5	55882435	T	C	0.2698	-0.063	0.0136	3.62e-06	14295	TRUE	5.86492190834117e-06	0.00156384918648	22.387106480616
Fibroblast growth factor 21 levels	ME/CFS	rs7012637	8	9173209	A	G	0.4812	-0.0605	0.012	4.61e-07	14295	TRUE	2.10146420327188e-06	0.00182753764248	26.1688200276264
Fibroblast growth factor 21 levels	ME/CFS	rs7442192	4	45023201	A	G	0.7357	0.0619	0.0138	7.27e-06	14295	TRUE	1.32332275859484e-05	0.0014900787211422	21.329477762232
Fibroblast growth factor 21 levels	ME/CFS	rs7610704	3	11689679	T	C	0.4644	-0.0568	0.012	2.21e-06	14295	TRUE	1.16525715590238e-05	0.0016049423849472	22.9763171733318
Fibroblast growth factor 21 levels	ME/CFS	rs8191009	8	30545827	A	G	0.1998	0.0678	0.0151	7.12e-06	14295	TRUE	1.45329617063764e-05	0.0014698851906528	21.0399954076616
Fibroblast growth factor 21 levels	ME/CFS	rs838131	19	49260677	A	C	0.501	0.1627	0.013	6.15e-36	14294	TRUE	1.82513055296486e-34	0.01323559205742	191.700349305317
Fibroblast growth factor 23 levels	ME/CFS	rs11150539	16	83137317	T	C	0.4938	-0.056	0.0119	2.53e-06	14287	TRUE	9.85993781242908e-06	0.00156775890432	22.4306017237929
Fibroblast growth factor 23 levels	ME/CFS	rs33921462	5	176814656	A	G	0.2766	-0.0653	0.0135	1.32e-06	14287	TRUE	3.55463312258247e-06	0.0017064243449592	24.4179391335334
Fibroblast growth factor 23 levels	ME/CFS	rs3811621	2	190446541	C	G	0.2897	0.1163	0.0131	6.82e-19	14286	TRUE	7.60889072126414e-18	0.0055664682334958	79.9565076069091
Fibroblast growth factor 23 levels	ME/CFS	rs4958089	5	132484429	T	C	0.4217	0.0513	0.0115	8.16e-06	14735	TRUE	1.30084578696858e-05	0.0012835757961918	18.935227004372
Fibroblast growth factor 23 levels	ME/CFS	rs6127099	20	52731402	A	T	0.706	0.0907	0.0134	1.3e-11	14287	TRUE	5.02088353480392e-11	0.00341504634072	48.9511072769656
Fibroblast growth factor 23 levels	ME/CFS	rs62307586	4	61224008	T	G	0.2859	-0.0552	0.0124	8.52e-06	14735	TRUE	3.64261599130442e-05	0.0012441746247552	18.353259406153
Fibroblast growth factor 23 levels	ME/CFS	rs671205	1	146522722	T	C	0.7502	0.0708	0.0136	1.93e-07	14287	TRUE	3.89668274009523e-07	0.0018787370709888	26.8882750582018
Fibroblast growth factor 23 levels	ME/CFS	rs9859317	3	64683150	A	G	0.3489	-0.0549	0.0124	9.54e-06	14287	TRUE	1.50920104409967e-05	0.0013693780094958	19.5883887744767
Fibroblast growth factor 23 levels	ME/CFS	rs9950230	18	56254394	C	G	0.7034	-0.0559	0.0123	5.5e-06	14726	TRUE	1.33388760736022e-05	0.0013038484711928	19.2229286760089
Fibroblast growth factor 5 levels	ME/CFS	rs36034102	4	81202048	T	G	0.273	0.497	0.0143	1.15e-264	11341	TRUE	1.23375384055713e-249	0.0980482	1232.62587214087
Fibroblast growth factor 5 levels	ME/CFS	rs4326078	4	70058335	A	C	0.2193	-0.0728	0.015	1.21e-06	11789	TRUE	1.98625495896151e-06	0.0018147448195968	21.4292858741152
Fms-related tyrosine kinase 3 ligand levels	ME/CFS	rs10164255	18	70532840	T	G	0.408	0.0556	0.0121	4.33e-06	14729	TRUE	6.37468504714732e-06	0.00149334945792	22.0254491593504
Fms-related tyrosine kinase 3 ligand levels	ME/CFS	rs11212636	11	108311965	A	G	0.4171	-0.0772	0.0117	4.16e-11	14723	TRUE	3.03615111468926e-10	0.0028980030719712	42.7854957205219
Fms-related tyrosine kinase 3 ligand levels	ME/CFS	rs1379304	5	6289394	T	C	0.3741	0.0603	0.0127	2.05e-06	14286	TRUE	5.23733806876754e-06	0.0017027750565342	24.3639251916301
Fms-related tyrosine kinase 3 ligand levels	ME/CFS	rs1866051	2	65602149	T	C	0.4771	-0.0746	0.0115	8.76e-11	14732	TRUE	5.23218349398001e-09	0.0027767431488888	41.0153155796674
Fms-related tyrosine kinase 3 ligand levels	ME/CFS	rs186975	2	8442736	C	G	0.382	0.0554	0.0119	3.23e-06	14703	TRUE	5.92335477088938e-06	0.00144911003232	21.3342823076607
Fms-related tyrosine kinase 3 ligand levels	ME/CFS	rs2325555	13	74312013	A	G	0.8002	-0.0653	0.0146	7.73e-06	14720	TRUE	1.22216666034581e-05	0.0013634850772728	20.0951728355876
Fms-related tyrosine kinase 3 ligand levels	ME/CFS	rs28533776	7	3914756	A	G	0.1924	-0.0749	0.0147	3.48e-07	14731	TRUE	1.04483310221372e-06	0.0017433918404448	25.7232641467345
Fms-related tyrosine kinase 3 ligand levels	ME/CFS	rs4919613	10	103905779	A	G	0.1973	-0.0662	0.0148	7.71e-06	14286	TRUE	4.43186954900179e-05	0.0013881177984248	19.8554363172473
Fms-related tyrosine kinase 3 ligand levels	ME/CFS	rs55646869	9	129753010	A	G	0.4437	0.0529	0.0116	5.11e-06	14703	TRUE	1.57311210512226e-05	0.0013814648156142	20.3370091168942
Fms-related tyrosine kinase 3 ligand levels	ME/CFS	rs6453962	6	77907355	T	C	0.4699	-0.0559	0.0117	1.77e-06	14732	TRUE	5.12670832384315e-06	0.0015567427817838	22.9665742243214
Fms-related tyrosine kinase 3 ligand levels	ME/CFS	rs6925032	6	91008027	A	C	0.326	0.0676	0.0128	1.28e-07	14286	TRUE	2.83641672022204e-07	0.00200817189248	28.7424470865446
Fms-related tyrosine kinase 3 ligand levels	ME/CFS	rs73000965	11	113982321	A	T	0.3111	0.0588	0.0125	2.55e-06	14731	TRUE	3.75169617494309e-06	0.0014819748848352	21.8604046494004
Fms-related tyrosine kinase 3 ligand levels	ME/CFS	rs7624160	3	128381886	T	G	0.6093	-0.1061	0.0119	4.84e-19	14719	TRUE	5.90981180716095e-18	0.0053596367066142	79.3028
Fms-related tyrosine kinase 3 ligand levels	ME/CFS	rs7726159	5	1282319	A	C	0.3326	-0.1191	0.0128	1.34e-20	14733	TRUE	1.00282942026735e-18	0.0062974099474488	93.3550408990706
Fms-related tyrosine kinase 3 ligand levels	ME/CFS	rs78429945	20	30439298	T	G	0.1818	0.0884	0.016	3.29e-08	14286	TRUE	1.86287044033814e-07	0.0023248122198912	33.2849991216229
Fms-related tyrosine kinase 3 ligand levels	ME/CFS	rs9381118	6	41985436	T	C	0.2577	0.0643	0.0136	2.27e-06	14285	TRUE	7.61790379186267e-06	0.0015817790551758	22.6283432845368
Fms-related tyrosine kinase 3 ligand levels	ME/CFS	rs9554186	13	28455266	A	T	0.3602	0.0821	0.0128	1.42e-10	14286	TRUE	6.1724220007918e-10	0.0031067353146872	44.5149032569703
Glial cell line-derived neurotrophic factor levels	ME/CFS	rs2093446	9	5230371	C	G	0.3	0.0606	0.0129	2.63e-06	14288	TRUE	4.11315577007847e-06	0.00154239	22.0686391580333
Glial cell line-derived neurotrophic factor levels	ME/CFS	rs2453338	5	38094871	A	T	0.352	0.0829	0.0124	2.3e-11	14734	TRUE	5.56585030187709e-11	0.00313513846272	46.3321174362246
Glial cell line-derived neurotrophic factor levels	ME/CFS	rs35740453	17	1490782	A	G	0.7373	-0.0718	0.0154	3.13e-06	13224	TRUE	8.84330092707586e-06	0.0019970235706808	26.4574818664497
Glial cell line-derived neurotrophic factor levels	ME/CFS	rs9409461	9	94530989	A	G	0.4811	0.0528	0.0119	9.12e-06	14288	TRUE	2.33609136854943e-05	0.0013919283113472	19.9128050530177
Hepatocyte growth factor levels	ME/CFS	rs11631440	15	101649383	A	T	0.6021	-0.0638	0.012	1.06e-07	14709	TRUE	1.94467388859889e-07	0.0019503561291192	28.7399407104713
Hepatocyte growth factor levels	ME/CFS	rs1963492	8	2653987	T	C	0.1917	-0.0749	0.0168	8.26e-06	11335	TRUE	2.5313484043972e-05	0.0017385545532222	19.7373532169711
Hepatocyte growth factor levels	ME/CFS	rs2281532	20	6103587	T	C	0.7983	-0.0698	0.0151	3.79e-06	14286	TRUE	1.80845884388906e-05	0.0015689636012088	22.4462934971456
Hepatocyte growth factor levels	ME/CFS	rs59950280	4	3452345	A	G	0.328	0.1219	0.0131	1.34e-20	13222	TRUE	8.28178089386002e-20	0.00655059159552	87.1698348805256
Hepatocyte growth factor levels	ME/CFS	rs6709159	2	108946178	A	G	0.4434	0.0564	0.0114	7.52e-07	14734	TRUE	1.8451130318656e-06	0.0015700992075648	23.1670761337238
Hepatocyte growth factor levels	ME/CFS	rs72778371	16	57045498	A	G	0.2021	-0.0717	0.0161	8.45e-06	12789	TRUE	1.53792754166544e-05	0.0016579945001502	21.2359848194565
Hepatocyte growth factor levels	ME/CFS	rs739269	22	38212068	T	C	0.6561	-0.0556	0.0125	8.67e-06	14286	TRUE	1.26126578399933e-05	0.0013950243633888	19.9543648317418
Interferon gamma levels	ME/CFS	rs12408527	1	6305053	T	C	0.6507	-0.0663	0.015	9.87e-06	10279	TRUE	3.3895782839276e-05	0.0019981884524238	20.5764984471478
Interferon gamma levels	ME/CFS	rs1392570	3	20774445	A	G	0.6157	-0.0627	0.0139	6.46e-06	11345	TRUE	1.52241054061995e-05	0.0018603926514558	21.1417658312544
Interferon gamma levels	ME/CFS	rs1953463	14	44797800	A	G	0.8282	-0.0801	0.0176	5.34e-06	11345	TRUE	1.06664481476543e-05	0.0018258008860152	20.7479410592394
Interferon gamma levels	ME/CFS	rs4810686	20	46408844	T	C	0.5585	0.0671	0.0137	9.69e-07	11344	TRUE	2.40391798127703e-06	0.002220388254755	25.2396854866395
Interferon gamma levels	ME/CFS	rs6442763	3	2921515	A	C	0.4253	0.0648	0.014	3.68e-06	11345	TRUE	1.10675391947199e-05	0.0020526579577728	23.3311901681799
Interferon gamma levels	ME/CFS	rs704	17	26694861	A	G	0.4705	-0.0635	0.0127	5.73e-07	11793	TRUE	4.500824704725e-06	0.002009106868875	23.7370694000838
Interferon gamma levels	ME/CFS	rs7909512	10	3683786	A	G	0.5207	0.0567	0.0128	9.44e-06	11775	TRUE	3.18682573377969e-05	0.0016046899035678	18.9223787848913
Interleukin-10 levels	ME/CFS	rs10067443	5	19244332	T	C	0.8011	-0.0753	0.0149	4.33e-07	14296	TRUE	6.89071019664815e-07	0.0018069305595822	25.875019782643
Interleukin-10 levels	ME/CFS	rs12123181	1	206954566	A	G	0.2042	-0.0996	0.0151	4.22e-11	14296	TRUE	1.05274190017409e-10	0.0032240988231552	46.2343326356203
Interleukin-10 levels	ME/CFS	rs1370717	3	32354387	A	G	0.4388	-0.0534	0.0118	6.03e-06	14730	TRUE	8.52224120917715e-06	0.0014044193062272	20.7133778098075
Interleukin-10 levels	ME/CFS	rs28419759	4	78929167	A	C	0.5556	-0.0542	0.0121	7.49e-06	13851	TRUE	1.33702860598073e-05	0.0014506573944192	20.1193405254155
Interleukin-10 levels	ME/CFS	rs385697	6	7880027	T	C	0.6126	0.0555	0.0119	3.1e-06	14727	TRUE	1.14453284086341e-05	0.00146201749902	21.5597283732253
Interleukin-10 levels	ME/CFS	rs389239	6	169465075	A	G	0.6162	-0.0574	0.0125	4.39e-06	14296	TRUE	2.83300637197895e-05	0.0015584054015712	22.3106157942248
Interleukin-10 levels	ME/CFS	rs4655953	1	87832695	A	G	0.3683	0.0565	0.0121	3.02e-06	14722	TRUE	8.46468939240986e-06	0.001485386549795	21.8974161403926
Interleukin-10 levels	ME/CFS	rs66624860	8	61861039	T	C	0.2791	0.0681	0.0143	1.91e-06	12799	TRUE	3.20504327148824e-06	0.0018662038519518	23.9264623496276
Interleukin-10 levels	ME/CFS	rs7500869	16	11009587	A	C	0.1848	-0.0714	0.0159	7.1e-06	14743	TRUE	3.9451798772271e-05	0.0015360047442432	22.6770780343353
Interleukin-10 levels	ME/CFS	rs9266257	6	31325886	C	G	0.6959	-0.065	0.0129	4.69e-07	14728	TRUE	1.64467361197255e-06	0.0017882159555	26.3804420881482
Interleukin-10 levels	ME/CFS	rs9975090	21	43024340	A	G	0.5972	0.0551	0.0123	7.48e-06	14296	TRUE	1.32367356131997e-05	0.0014606375265632	20.9088931186223
Interleukin-10 receptor subunit alpha levels	ME/CFS	rs10091841	8	9104264	T	G	0.4945	0.064	0.0135	2.13e-06	11345	TRUE	7.61375685604022e-06	0.00204775	23.275315191559
Interleukin-10 receptor subunit alpha levels	ME/CFS	rs12026492	1	226676794	T	C	0.2527	0.0709	0.0156	5.5e-06	11345	TRUE	2.03804838683342e-05	0.0018985528461102	21.5762485815809
Interleukin-10 receptor subunit alpha levels	ME/CFS	rs28408877	1	247347252	C	G	0.7429	-0.069	0.0153	6.49e-06	11345	TRUE	1.08584280871467e-05	0.00181869809598	20.6670796811668
Interleukin-10 receptor subunit alpha levels	ME/CFS	rs286605	5	154443639	T	G	0.5891	0.0623	0.0131	1.98e-06	11793	TRUE	5.83146140744782e-06	0.0018790193522702	22.1972262002149
Interleukin-10 receptor subunit alpha levels	ME/CFS	rs9548767	13	31511360	T	G	0.2251	-0.0686	0.0155	9.61e-06	11781	TRUE	6.65873062093856e-05	0.0016417211114808	19.3696325067403
Interleukin-10 receptor subunit alpha levels	ME/CFS	rs958402	8	97437587	T	C	0.4233	0.06	0.0134	7.55e-06	11345	TRUE	2.32732871941318e-05	0.00175764	19.9720504653868
Interleukin-10 receptor subunit beta levels	ME/CFS	rs1153572	3	4275803	T	C	0.5866	-0.0548	0.0119	4.12e-06	14286	TRUE	6.87653044325565e-06	0.0014564770426752	20.834663286341
Interleukin-10 receptor subunit beta levels	ME/CFS	rs11731108	4	185140403	C	G	0.7134	-0.0592	0.0132	7.3e-06	14286	TRUE	2.30490331178895e-05	0.0014331204728832	20.5000719074097
Interleukin-10 receptor subunit beta levels	ME/CFS	rs12087642	1	216769382	A	G	0.3491	-0.0533	0.0118	6.27e-06	14719	TRUE	1.97177732605112e-05	0.0012910662671582	19.0251850283838
Interleukin-10 receptor subunit beta levels	ME/CFS	rs1605333	12	58388232	C	G	0.6484	-0.0601	0.0124	1.25e-06	13237	TRUE	1.95372099479985e-06	0.0016469135861088	21.832858142849
Interleukin-10 receptor subunit beta levels	ME/CFS	rs2266590	21	34659396	A	G	0.5426	-0.4105	0.0108	1e-300	14714	TRUE	4.8574985732366e-295	0.08364351367742	1342.8871750126
Interleukin-10 receptor subunit beta levels	ME/CFS	rs34361138	6	41174158	A	G	0.5488	0.0532	0.0113	2.5e-06	14732	TRUE	3.89739234751353e-06	0.0014016399065088	20.6751349170468
Interleukin-10 receptor subunit beta levels	ME/CFS	rs7815666	8	18274205	T	C	0.5351	0.0512	0.0113	5.87e-06	14732	TRUE	8.25761728528077e-06	0.0013042607194112	19.2368502650929
Interleukin-10 receptor subunit beta levels	ME/CFS	rs8064909	17	74093726	T	C	0.4413	-0.0608	0.0135	6.68e-06	10281	TRUE	2.67089950119768e-05	0.0018228450490368	18.7712413233598
Interleukin-10 receptor subunit beta levels	ME/CFS	rs9685374	4	119751261	A	G	0.2721	-0.0618	0.0134	3.99e-06	14286	TRUE	1.0075752807148e-05	0.0015128894939832	21.6428567827024
Interleukin-12 subunit beta levels	ME/CFS	rs10769256	11	47378396	T	C	0.4	0.0585	0.0123	1.97e-06	14091	TRUE	4.511120225034e-06	0.00164268	23.1817987972483
Interleukin-12 subunit beta levels	ME/CFS	rs10774625	12	111910219	A	G	0.49	0.131	0.0131	1.52e-23	11784	TRUE	8.15140795702982e-23	0.00857707	101.929267053926
Interleukin-12 subunit beta levels	ME/CFS	rs1110261	3	5019936	A	G	0.2045	0.0843	0.0148	1.23e-08	14287	TRUE	2.02336969081507e-07	0.002312164033155	33.1058092751136
Interleukin-12 subunit beta levels	ME/CFS	rs12588969	14	103230758	C	G	0.6875	-0.1297	0.0127	1.74e-24	14287	TRUE	1.05227630066504e-23	0.007228241796875	104.007223427918
Interleukin-12 subunit beta levels	ME/CFS	rs12639588	3	188121263	A	G	0.5635	-0.2517	0.0117	1.18e-102	14287	TRUE	3.67142064686891e-98	0.031165535618595	459.520891007822
Interleukin-12 subunit beta levels	ME/CFS	rs12766137	10	94525783	C	G	0.8109	0.0709	0.0149	1.95e-06	14726	TRUE	5.01619329912986e-06	0.0015416340546078	22.7340674325991
Interleukin-12 subunit beta levels	ME/CFS	rs2249989	10	73105421	C	G	0.2514	-0.0669	0.0138	1.25e-06	14286	TRUE	2.43768086581419e-06	0.0016846020596088	24.1034605587531
Interleukin-12 subunit beta levels	ME/CFS	rs3130510	6	31154493	A	G	0.2275	0.1155	0.014	1.58e-16	14735	TRUE	1.39525350709555e-15	0.004688931121875	69.4074690603521
Interleukin-12 subunit beta levels	ME/CFS	rs539598	11	96026074	T	C	0.2822	-0.0672	0.0129	1.9e-07	14731	TRUE	3.896021196873e-07	0.0018294856409088	26.9958825844977
Interleukin-12 subunit beta levels	ME/CFS	rs568297	12	121221763	T	C	0.6522	-0.0699	0.0122	1.01e-08	14725	TRUE	1.18947091337018e-07	0.0022166377202232	32.7080590723412
[truncated: 435 more rows]

## Sheet: S3
Supplementary Table 3. Detailed information of instrumental variables used for immune cells on inflammatory cytokines in mediation analysis
[truncated: 75 more rows]

[truncated: 1 more sheets: S4]
